# Supplementary material for: Long-Read Spatial Transcriptomics of Patient-Derived Clear Cell Renal Cell Carcinoma Organoids Identifies Heterogeneity and Transcriptional Remodelling Following NUC-7738 Treatment
Source: Cancers (Basel). 2026 Jan 14;18(2):254. doi: 10.3390/cancers18020254 (PMC12839147; doi:10.3390/cancers18020254)
Supplement: Supplementary file 1 [file cancers-18-00254-s001.zip]

Archive with 2 entries (2 files):
- Supplementary Tables.xlsx
- Supplemntary_Figures.pdf
