# Supplementary material for: Long-Read Spatial Transcriptomics of Patient-Derived Clear Cell Renal Cell Carcinoma Organoids Identifies Heterogeneity and Transcriptional Remodelling Following NUC-7738 Treatment
Source: Cancers (Basel). 2026 Jan 14;18(2):254. doi: 10.3390/cancers18020254 (PMC12839147; doi:10.3390/cancers18020254)
Supplement: Supplementary file 1 [file cancers-18-00254-s001.zip › Supplementary Tables.xlsx]

## Sheet: Supplementary Table S1
Top	p.value	FDR	logFC	feats	cluster	ranking
1	8.93673843966482e-13	4.852648972738e-09	1.35538	SPP1	1	1
2	4.44060338119884e-12	1.20562381799548e-08	1.27423	PDZK1IP1	1	5
3	1.76938994563195e-11	3.20259580159383e-08	1.29617	TTTY14	1	4
4	1.08153716004094e-10	1.18991711910801e-07	1.30338	C3	1	2
5	1.09568795497975e-10	1.18991711910801e-07	1.1085	MUC1	1	8
6	2.53484407468469e-10	2.29403388758964e-07	1.23863	DCDC2	1	6
7	3.37479714174579e-10	2.61787835423995e-07	-1.25153	B2M	1	5426
8	1.03457316289482e-09	7.02216534314862e-07	0.999511	MMP7	1	15
9	7.47766824334228e-09	4.51152650681652e-06	-1.31059	MT-ND2	1	5429
10	1.73688801212812e-08	9.43130190585569e-06	1.15711	CLDN3	1	7
11	2.2591654119005e-08	1.06333564357701e-05	0.871409	PCNP	1	26
12	2.34991302447958e-08	1.06333564357701e-05	-1.03967	ATP6V0A4	1	5421
13	3.39014520083577e-08	1.4160375723491e-05	-1.29211	MT-CO3	1	5427
14	3.82283139436766e-08	1.48271246224403e-05	0.985879	AGRN	1	17
15	6.47132844794576e-08	2.17420200661081e-05	-1.38617	MT-CO2	1	5430
16	6.6594056931086e-08	2.17420200661081e-05	-1.01003	RARRES2	1	5418
17	6.87028109659551e-08	2.17420200661081e-05	-1.17747	MT-ND5	1	5424
18	7.20729946942811e-08	2.17420200661081e-05	1.00074	NNMT	1	14
19	8.52459764195476e-08	2.43624027346391e-05	-1.01969	COX7C	1	5419
20	1.32135089227094e-07	3.5874676725156e-05	1.29902	ARHGAP29	1	3
21	1.97883801290199e-07	5.11670971907515e-05	-1.29962	MT-ND4	1	5428
22	2.57977210388556e-07	6.36734660186299e-05	-0.861819	COX7B	1	5415
23	3.84481546647856e-07	9.07710781868634e-05	0.866566	SLPI	1	27
24	4.27318560611297e-07	9.66808243383059e-05	-0.69074	MYZAP	1	5390
25	4.90029880492635e-07	0.000106434	0.716139	PLXNB2	1	51
26	6.73737106655697e-07	0.000140707	-1.08833	MT-CYB	1	5422
27	7.7102207221255e-07	0.000155061	-0.683363	ENSG00000291105	1	5388
28	1.14071830107578e-06	0.000218349	-1.10173	MT-ND3	1	5423
29	1.16613579786942e-06	0.000218349	-1.03421	NDUFA4	1	5420
30	1.24430275628728e-06	0.000225219	-0.938166	BPIFA2	1	5417
31	1.39799637301472e-06	0.000244875	-0.799753	MT2A	1	5411
32	1.47309038954837e-06	0.000249965	0.902365	COL4A2	1	21
33	1.52439490001533e-06	0.000250832	1.04183	PIGR	1	11
34	1.71867621743773e-06	0.000274483	-0.777565	PPIA	1	5407
35	1.77063570843264e-06	0.000274701	1.09971	LTF	1	9
36	2.0444176493837e-06	0.000308366	-0.763677	RHCG	1	5405
37	3.08092033176116e-06	0.000452146	-1.20279	MT-ATP6	1	5425
38	4.04326289705401e-06	0.000577761	0.880828	ITM2C	1	24
39	5.67225541863018e-06	0.000773168	1.04182	SLC34A2	1	12
40	5.7303825985863e-06	0.000773168	0.904947	AIF1L	1	20
41	5.83791917423458e-06	0.000773168	-0.816882	SEC11C	1	5413
42	6.76485172256778e-06	0.000860567	0.707323	ENO1	1	58
43	6.84979811617992e-06	0.000860567	-0.642603	IFI27	1	5377
44	6.97329077296477e-06	0.000860567	0.761208	SAT1	1	45
45	9.23448636212913e-06	0.00111429	0.950311	DAPK1	1	18
46	1.02412860896262e-05	0.00120892	-0.738697	CRYAB	1	5399
47	1.27471269375963e-05	0.00146718	-0.580568	DCUN1D4	1	5351
48	1.34296207844245e-05	0.00146718	1.00695	BICC1	1	13
49	1.34316747087817e-05	0.00146718	-0.785556	COX7A1	1	5408
50	1.35099773682623e-05	0.00146718	-0.709401	AVPR1A	1	5395
51	1.4255185981534e-05	0.00151776	-0.927634	MT-ATP8	1	5416
52	1.45438619921588e-05	0.00151871	-0.631485	EEF1G	1	5373
53	1.48744234678798e-05	0.00152393	-0.56163	PLXDC2	1	5338
54	1.87002701282257e-05	0.00188042	0.928035	COL4A1	1	19
55	2.12548220120815e-05	0.00207151	-0.790056	ATP5F1E	1	5409
56	2.13636591239139e-05	0.00207151	-0.741411	NDUFA1	1	5401
57	2.18339589513132e-05	0.00207997	-0.739333	SLC25A5	1	5400
58	2.26047587048413e-05	0.00211627	0.723346	ACTN4	1	49
59	2.40164348047849e-05	0.00221033	-0.792695	HLA-B	1	5410
60	2.46240426926419e-05	0.00222848	0.807874	JPT1	1	36
61	2.54300752928687e-05	0.00226369	-0.695794	ADCYAP1	1	5392
62	2.72927983745061e-05	0.00236669	0.989415	OBSL1	1	16
63	2.74588789323709e-05	0.00236669	-0.837299	IGFBP5	1	5414
64	2.80752198084014e-05	0.00237019	-0.672476	KLK1	1	5385
65	2.84292901405239e-05	0.00237019	-0.805416	ATP6V0D2	1	5412
66	2.8808971374496e-05	0.00237019	-0.732958	DMRT2	1	5397
67	3.07359466544617e-05	0.00249099	0.65416	CD24	1	75
68	3.1371815764023e-05	0.00250513	0.813244	KRT19	1	34
69	3.19470953991809e-05	0.0025141	-0.532858	ETS2	1	5313
70	3.27258062675716e-05	0.00253859	-0.606733	DDRGK1	1	5363
71	3.39069814990395e-05	0.00259317	0.866056	COL18A1	1	28
72	3.67131817721764e-05	0.00275045	-0.618778	APRT	1	5368
73	3.69765351272976e-05	0.00275045	0.898088	HNF1B	1	22
74	4.20944549807898e-05	0.00308882	-0.726745	RPL17	1	5396
75	4.31801430402144e-05	0.00312624	0.874133	S100A16	1	25
76	4.57649679029847e-05	0.00326979	-0.583569	CCPG1	1	5354
77	4.99214921303507e-05	0.00350594	-0.73798	SPINK1	1	5398
78	5.03615856128968e-05	0.00350594	1.08337	ANPEP	1	10
79	5.21901019439626e-05	0.00358724	-0.638461	CD59	1	5375
80	5.37568924288849e-05	0.00364875	-0.622009	ACO2	1	5370
81	5.5661134730347e-05	0.00373136	-0.774968	MT-ND1	1	5406
82	5.79086079419798e-05	0.00383468	-0.648429	CD63	1	5381
83	6.25234676296501e-05	0.00409039	-0.568284	LINC02967	1	5341
84	6.73397943057689e-05	0.00435304	-0.590186	C1QC	1	5358
85	7.09326749669723e-05	0.00453135	0.864009	PROM1	1	29
86	7.87416355479036e-05	0.0049011	-0.517159	PARVB	1	5302
87	7.90888218298469e-05	0.0049011	-0.741998	ERP27	1	5402
88	7.942847106315e-05	0.0049011	-0.573974	NSMF	1	5345
89	9.19233839747532e-05	0.00558416	0.67397	PTP4A2	1	72
90	9.255505866031e-05	0.00558416	0.858595	CYS1	1	32
91	9.65808251835009e-05	0.00576301	-0.679713	PVALB	1	5386
92	0.000100794	0.00594901	-0.511126	OSBPL8	1	5293
93	0.000104387	0.00609486	-0.578056	STIM1	1	5348
94	0.000107522	0.00617401	-0.662112	UQCRQ	1	5384
95	0.000108017	0.00617401	0.603057	CTNNA1	1	97
96	0.000115245	0.00651853	-0.692379	SPARCL1	1	5391
97	0.000119758	0.0065986	-0.746759	COX4I1	1	5403
98	0.000119971	0.0065986	-0.647751	UQCRFS1	1	5380
99	0.00012086	0.0065986	-0.751168	GPNMB	1	5404
100	0.000121521	0.0065986	0.797219	RHOB	1	40
101	0.000123549	0.00664226	-0.699872	FTH1	1	5393
102	0.0001252	0.00666505	-0.680905	PTGS1	1	5387
103	0.000132103	0.00696426	-0.581655	COX6A1	1	5352
104	0.000134072	0.0070001	0.633698	PTTG1IP	1	86
105	0.000137146	0.0070924	-0.655404	ITGAV	1	5382
106	0.000144832	0.0074192	0.682069	JUP	1	69
107	0.000158785	0.00803228	-0.583397	ABCG1	1	5353
108	0.000159758	0.00803228	0.75987	CDH3	1	46
109	0.000165894	0.00826426	-0.644567	NDUFB2	1	5379
110	0.00017539	0.00865787	-0.608052	SMIM24	1	5364
111	0.000180883	0.00884862	-0.529682	HEIH	1	5309
112	0.000190208	0.00915447	-0.514178	SGSM3	1	5299
113	0.000190507	0.00915447	-0.490619	CLCNKA	1	5280
114	0.000202465	0.00964374	-0.540924	ATP6V1B1	1	5324
115	0.000214228	0.0101153	-0.640606	SEC61B	1	5376
116	0.000216574	0.0101379	-0.528281	MEF2A	1	5308
117	0.000221313	0.0102712	-0.627673	PLAAT4	1	5372
118	0.000235109	0.0107885	0.71449	CLU	1	53
119	0.000236805	0.0107885	0.686117	ADGRE3	1	67
120	0.00023842	0.0107885	-0.484952	LINC03033	1	5277
121	0.000247108	0.0110892	0.64697	TNFSF10	1	77
122	0.000257476	0.0114598	0.547926	TSPAN1	1	135
123	0.000265001	0.0116988	-0.530076	TMPRSS2	1	5310
124	0.00026819	0.0117441	0.890244	FAM20A	1	23
125	0.000276025	0.0119238	-0.570421	ITIH5	1	5343
126	0.000276686	0.0119238	0.558669	LAPTM4A	1	126
127	0.000279738	0.0119605	0.797869	TMPRSS4	1	39
128	0.000284014	0.0120484	-0.455502	ZBTB33	1	5239
129	0.000288068	0.0120966	-0.524422	VTI1B	1	5307
130	0.000291624	0.0120966	-0.598907	BANF1	1	5361
131	0.000291834	0.0120966	-0.605815	ADGRF5	1	5362
132	0.000301115	0.0123341	0.841352	TNC	1	33
133	0.000302107	0.0123341	0.799579	MANSC1	1	38
134	0.000314377	0.0127393	0.686333	SAA1	1	66
135	0.000332333	0.0133672	-0.644217	CYC1	1	5378
136	0.000349735	0.0139637	-0.686268	ALDOA	1	5389
137	0.000353863	0.0140254	-0.550946	MMP12	1	5331
138	0.000359815	0.0141579	0.863156	KCNJ16	1	30
139	0.000368661	0.0144017	-0.59305	UBE2Q2P2	1	5359
140	0.000373203	0.0144738	-0.513291	MRPL21	1	5298
141	0.00037584	0.0144738	-0.701189	MT-ND4L	1	5394
142	0.000385868	0.0147554	-0.594259	KIT	1	5360
143	0.000395536	0.0150193	-0.580368	RPLP0	1	5350
144	0.000421566	0.0158966	-0.546187	APLP2	1	5328
145	0.000444723	0.0166541	-0.574602	OGDH	1	5346
146	0.000464615	0.0172799	-0.614264	FTL	1	5365
147	0.000471856	0.0174298	-0.484667	PPP4R2	1	5274
148	0.000475914	0.0174609	-0.619714	COX7A2	1	5369
149	0.000497158	0.0181179	0.641838	ITGB6	1	81
150	0.000503128	0.0182132	0.716108	ADAMTS1	1	52
151	0.000518906	0.01866	0.764567	MICU2	1	42
152	0.000537512	0.0192019	0.653728	KITLG	1	76
153	0.000552244	0.0195993	-0.566422	RPS12	1	5340
154	0.000562148	0.0198212	0.679379	JAK1	1	70
155	0.000602031	0.0210523	-0.504996	ACSS3	1	5291
156	0.000604819	0.0210523	0.644476	SUMF2	1	79
157	0.000618694	0.0213982	-0.512394	LINC01230	1	5296
158	0.000627887	0.0215786	0.707468	S100A9	1	57
159	0.000660853	0.0225688	0.581317	LINC02067	1	112
160	0.000691149	0.0234559	-0.517215	HOPX	1	5303
161	0.000719374	0.0242364	0.636818	ITGA3	1	83
162	0.000723076	0.0242364	0.674156	CYBA	1	71
163	0.000734041	0.024453	0.634262	ZFP36L2	1	85
164	0.000764387	0.0253087	-0.497044	CLTRN	1	5287
165	0.000773234	0.0253879	-0.478906	POLR3K	1	5267
166	0.000776132	0.0253879	0.5916	LSR	1	105
167	0.000786509	0.0255733	-0.555522	CD9	1	5336
168	0.000808732	0.0257413	0.563915	TMSB10	1	122
169	0.00081378	0.0257413	-0.475043	EMB	1	5262
170	0.000814123	0.0257413	-0.618397	CFTR	1	5367
171	0.000818403	0.0257413	-0.585601	WDR83OS	1	5356
172	0.000819548	0.0257413	0.859116	MRPL19	1	31
173	0.000820117	0.0257413	0.514369	RPL18	1	168
174	0.000856739	0.0267362	-0.47779	UTP3	1	5266
175	0.000871496	0.0270413	-0.514524	STAC2	1	5300
176	0.000885944	0.0272136	0.590976	ITM2B	1	106
177	0.000887075	0.0272136	-0.549781	GLCCI1	1	5329
178	0.000895366	0.0273137	0.640713	EIF2S3	1	82
179	0.000948226	0.0287646	0.701028	PRKCA	1	60
180	0.000960826	0.0289849	0.80085	PDLIM1	1	37
181	0.000980405	0.0294121	-0.45713	TBC1D4	1	5242
182	0.0010038	0.0299485	-0.430547	MTHFD1L	1	5194
183	0.00101369	0.0300469	-0.45807	ENSG00000283103	1	5245
184	0.00102758	0.0300469	-0.574852	RPS3A	1	5347
185	0.00102916	0.0300469	-0.531366	CD14	1	5311
186	0.00102923	0.0300469	0.532024	ERP29	1	151
187	0.00106319	0.0308724	0.779482	HSPG2	1	41
188	0.00108919	0.031459	0.572386	GLS	1	116
189	0.0010979	0.0315429	0.574857	ANXA11	1	114
190	0.00112067	0.0320275	0.707958	FLOT2	1	56
191	0.00113911	0.0323841	-0.557546	NDUFC1	1	5337
192	0.00114946	0.0325082	0.636456	ADAR	1	84
193	0.00117523	0.0330647	0.721913	HDAC1	1	50
194	0.00120072	0.0334497	-0.615283	TCIM	1	5366
195	0.00120123	0.0334497	-0.457702	YIF1A	1	5243
196	0.00122492	0.0337671	-0.554688	COX6C	1	5335
197	0.00122644	0.0337671	-0.457797	LPIN2	1	5244
198	0.00123925	0.0337671	0.59347	QPCT	1	104
199	0.0012429	0.0337671	-0.658336	RPS29	1	5383
200	0.00124372	0.0337671	-0.626736	OOEP-AS1	1	5371
201	0.00126395	0.0339063	0.698024	L1CAM	1	62
202	0.00127085	0.0339063	-0.578936	HLA-C	1	5349
203	0.00127456	0.0339063	0.762648	MZT2B	1	44
204	0.00127682	0.0339063	0.587282	NTN4	1	108
205	0.00128481	0.0339063	-0.515379	KIAA0232	1	5301
206	0.00128632	0.0339063	0.696716	HNRNPH3	1	63
207	0.00129779	0.0340435	-0.552896	LITAF	1	5334
208	0.00131781	0.0344025	-0.584448	DHRS7	1	5355
209	0.00133628	0.0347176	0.67099	ATP13A3	1	74
210	0.0013462	0.0348089	-0.534767	RPL6	1	5317
211	0.00135783	0.0349432	-0.411896	INTS5	1	5164
212	0.00141869	0.0363371	0.529662	PPP1CB	1	153
213	0.00143687	0.0364657	0.762964	PBXIP1	1	43
214	0.00143714	0.0364657	-0.561695	METTL7A	1	5339
215	0.00145488	0.036576	-0.53204	ACAT1	1	5312
216	0.00145496	0.036576	-0.537649	CIAO2A	1	5321
217	0.00151364	0.0378165	0.713772	VCAN	1	54
218	0.00151823	0.0378165	-0.537246	COX17	1	5320
219	0.00152876	0.037905	-0.447798	BRIX1	1	5231
220	0.00155154	0.0382949	-0.491549	GLTP	1	5282
221	0.00155952	0.0383177	0.698849	HOOK1	1	61
222	0.00160536	0.0392662	-0.550902	CDH16	1	5330
223	0.00161382	0.0392962	-0.519067	MPPED2	1	5304
224	0.00162639	0.0394254	-0.491445	CDS1	1	5281
225	0.00166046	0.0400725	-0.463874	ATP6V1G3	1	5253
226	0.00169734	0.0407812	-0.541075	CYCS	1	5325
227	0.00173739	0.0415595	-0.524064	LGMN	1	5306
228	0.00177135	0.042186	-0.540884	ANK2	1	5323
229	0.00179514	0.0425659	-0.450308	UCHL3	1	5236
230	0.00181126	0.0427614	-0.461711	CD55	1	5249
231	0.00182424	0.0428815	-0.545518	ATP6V1A	1	5327
232	0.00190409	0.0445229	-0.513188	RALA	1	5297
233	0.00191047	0.0445229	-0.635604	RPLP1	1	5374
234	0.00192811	0.044742	0.581854	LCN2	1	111
235	0.00193954	0.0448157	0.517657	SOD2	1	163
236	0.00195963	0.0450881	-0.541668	RPS15A	1	5326
237	0.00202423	0.046378	-0.496872	NDUFV2	1	5286
238	0.0020336	0.0463969	0.55787	RTN4	1	128
239	0.00205592	0.0467099	-0.482167	SNCA	1	5271
240	0.00210383	0.0475992	0.595112	SEPTIN2	1	103
241	0.00214384	0.048303	0.585761	CRYZ	1	109
242	0.0021575	0.0484101	0.73644	BTG2	1	48
243	0.00220018	0.0491644	0.509918	PKM	1	170
244	0.00222188	0.0492422	-0.465655	SURF1	1	5254
245	0.00223275	0.0492422	0.713159	HOXB2	1	55
246	0.00224388	0.0492422	-0.44803	DMAC2	1	5233
247	0.00224517	0.0492422	0.607993	SUMO2	1	93
248	0.002249	0.0492422	0.554295	TACSTD2	1	130
249	0.00230502	0.0500962	-0.447432	RPL41	1	5230
250	0.00230646	0.0500962	-0.519612	C1QA	1	5305
251	0.00234851	0.0507457	-0.507625	RPS20	1	5292
252	0.00236136	0.0507457	-0.489833	MAT2B	1	5279
253	0.00236439	0.0507457	0.703579	FSTL1	1	59
254	0.002411	0.0515423	-0.493927	MARCHF1	1	5284
255	0.00244459	0.0520555	-0.493473	MTSS1	1	5283
256	0.00247354	0.052405	-0.484676	STXBP6	1	5276
257	0.00248031	0.052405	-0.441646	LHFPL2	1	5218
258	0.00253802	0.0533611	-0.573861	NME2	1	5344
259	0.00254522	0.0533611	-0.484676	AMPD3	1	5275
260	0.00259407	0.0541761	0.614722	SPATS2L	1	91
261	0.00260935	0.0542865	-0.436788	ULK1	1	5209
262	0.00263316	0.0545542	0.536595	PPP2R1A	1	145
263	0.00264231	0.0545542	0.527178	ANXA5	1	156
264	0.00267121	0.054942	0.8098	CXCL1	1	35
265	0.00278246	0.0570141	-0.533274	HSPA8	1	5314
266	0.00284096	0.057994	0.589038	NCSTN	1	107
267	0.00287869	0.0585442	0.483217	RPL31	1	207
268	0.00289514	0.058659	0.644843	DTWD2	1	78
269	0.00293204	0.0591859	0.539156	WARS1	1	142
270	0.00294657	0.0592587	-0.447186	TPRG1	1	5229
271	0.00298643	0.0597896	-0.540279	FZD7	1	5322
272	0.00299507	0.0597896	0.542153	KIZ	1	138
273	0.00300599	0.0597896	0.611044	ACVR1B	1	92
274	0.00303153	0.0600774	-0.442933	FXYD4	1	5220
275	0.00309299	0.0610724	-0.551425	MYL6	1	5332
276	0.00315213	0.0620147	-0.436767	COA8	1	5208
277	0.00321811	0.0630843	0.477522	EPCAM	1	213
278	0.00325084	0.0633612	0.535726	RNF213	1	147
279	0.00325558	0.0633612	0.570209	GAK	1	118
280	0.00330007	0.0639978	-0.439374	SIX1	1	5215
281	0.00331753	0.0641074	-0.551809	TMEM213	1	5333
282	0.00334561	0.0644207	-0.38329	BBS7	1	5103
283	0.00343626	0.0659326	-0.511553	GPRC5B	1	5294
284	0.00347394	0.0661913	0.671374	UPK3BL1	1	73
285	0.00347413	0.0661913	-0.468411	SRGN	1	5256
286	0.00349441	0.0663449	-0.426559	FAM89B	1	5187
287	0.00350998	0.0664084	-0.485028	CTSD	1	5278
288	0.00352359	0.0664343	-0.499025	STAP1	1	5288
289	0.00356089	0.0669053	-0.471145	ABHD2	1	5259
290	0.00359023	0.0672239	0.572063	DEGS1	1	117
291	0.00364781	0.0680113	-0.442063	ENSG00000267175	1	5219
292	0.00365733	0.0680113	-0.484399	ATP5MG	1	5273
293	0.00367314	0.0680722	-0.399343	MED19	1	5139
294	0.00369554	0.0680784	-0.426232	BSND	1	5185
295	0.00369855	0.0680784	-0.535983	RPS25	1	5318
296	0.00372438	0.0683222	-0.431256	STAU2	1	5196
297	0.00378393	0.0691809	-0.437549	POLR3E	1	5212
298	0.00380726	0.0693739	-0.458862	INPP4B	1	5246
299	0.00383715	0.0696846	0.538357	AP2M1	1	143
300	0.00387815	0.0701644	-0.481202	HAGHL	1	5269
301	0.00388941	0.0701644	-0.477072	CLCNKB	1	5265
302	0.00391041	0.0703096	-0.536175	TMSB4X	1	5319
303	0.00394857	0.0707614	-0.53381	DEFB1	1	5315
304	0.00398762	0.0712263	0.624036	LINC02532	1	87
305	0.00402743	0.0717015	-0.511873	EPS8	1	5295
306	0.00404337	0.07175	-0.476738	ATP1B1	1	5264
307	0.00409121	0.0723624	-0.483501	SWI5	1	5272
308	0.00415328	0.0731355	0.507718	TINAGL1	1	176
309	0.00416914	0.0731355	-0.412061	STYXL1	1	5165
310	0.00417837	0.0731355	0.740561	CLDN10	1	47
311	0.00420214	0.0731355	-0.434328	DNAJB14	1	5203
312	0.00420226	0.0731355	0.598311	SRSF11	1	99
313	0.0042281	0.0733501	0.618182	LAMC1	1	89
314	0.0042431	0.0733759	-0.423347	ZNF277	1	5181
315	0.00426134	0.0734573	-0.589308	NUPR1	1	5357
316	0.00428772	0.0736782	0.54363	IFITM1	1	137
317	0.00439239	0.0752387	-0.437403	ANXA3	1	5211
318	0.00445857	0.0761321	0.617562	CLIC4	1	90
319	0.0044928	0.0764762	0.596324	PUM1	1	101
320	0.0045112	0.0765494	-0.482148	ATP5MJ	1	5270
321	0.00453047	0.0766369	-0.463212	ENSG00000272502	1	5251
322	0.00460954	0.0777322	-0.431872	ARSJ	1	5198
323	0.00464711	0.0781233	0.501988	TPM1	1	185
324	0.00466595	0.0781979	0.642467	RAB13	1	80
325	0.00468619	0.0782954	0.514371	EIF4A1	1	167
326	0.00470887	0.078433	-0.469302	FGF7	1	5258
327	0.0047761	0.0793095	-0.423783	DUT	1	5182
328	0.00480095	0.0794791	0.606157	GPRC5A	1	94
329	0.00484559	0.0799743	-0.393593	TESMIN	1	5129
330	0.00489247	0.0805034	-0.444854	ATP5ME	1	5223
331	0.00509885	0.0833833	0.557916	VCP	1	127
332	0.00510916	0.0833833	-0.455526	YTHDF1	1	5240
333	0.00511356	0.0833833	0.528049	SERPING1	1	154
334	0.00517316	0.0841025	0.695805	GJA1	1	64
335	0.00523695	0.0844559	-0.447008	NRXN3	1	5228
336	0.00523834	0.0844559	-0.480466	TP53INP2	1	5268
337	0.00524156	0.0844559	-0.432167	PPP1R3C	1	5199
338	0.00528571	0.0846266	-0.422358	EED	1	5180
339	0.00529335	0.0846266	-0.463385	PKIG	1	5252
340	0.0052989	0.0846266	0.473869	HNRNPA2B1	1	216
341	0.0053556	0.0852813	0.68384	SLC16A4	1	68
342	0.00538199	0.0854508	-0.468453	ENSG00000262920	1	5257
343	0.0054463	0.0862198	-0.453106	RBP1	1	5238
344	0.00558921	0.088225	0.548866	SMARCE1	1	134
345	0.00572331	0.0900799	-0.433447	UBE2QL1	1	5200
346	0.00581179	0.0911025	-0.446241	PLEKHJ1	1	5226
347	0.00582184	0.0911025	0.453793	RPL19	1	249
348	0.00596641	0.0927117	-0.421498	SLC16A7	1	5179
349	0.0059764	0.0927117	-0.393083	LAGE3	1	5127
350	0.00603431	0.0927117	-0.421167	STRAP	1	5178
351	0.00603974	0.0927117	-0.413268	B4GALNT3	1	5167
352	0.00604272	0.0927117	0.550919	ARHGAP1	1	131
353	0.00604419	0.0927117	-0.472542	KIF16B	1	5261
354	0.00604419	0.0927117	-0.402926	GOLT1B	1	5146
355	0.00609109	0.0931042	-0.534441	SLC25A3	1	5316
356	0.00610407	0.0931042	0.477528	ANXA2	1	212
357	0.00612479	0.0931586	-0.413729	FBXW11	1	5168
358	0.00617293	0.0934028	0.53545	HES1	1	148
359	0.00617525	0.0934028	-0.439666	ARPC3	1	5216
360	0.00624592	0.0942092	-0.431368	CMTM4	1	5197
361	0.00635829	0.0956386	-0.452605	RPS27A	1	5237
362	0.00639374	0.0959061	-0.436709	UQCC3	1	5207
363	0.00644481	0.0962359	-0.434284	PSMA1	1	5202
364	0.00646039	0.0962359	-0.428712	GRSF1	1	5189
365	0.00646889	0.0962359	-0.475425	TOMM7	1	5263
366	0.00672377	0.0993444	-0.424683	ARHGAP6	1	5184
367	0.00672402	0.0993444	0.497126	NCOA7	1	191
368	0.00674866	0.0993444	-0.402928	CPSF7	1	5147
369	0.00675103	0.0993444	-0.466608	FIS1	1	5255
370	0.00679319	0.0996947	0.461449	H3-3B	1	233
371	0.00682324	0.0998657	-0.430211	MICOS10	1	5193
372	0.00687621	0.100371	0.532771	MRPL53	1	150
373	0.00699022	0.101761	0.528012	VIM	1	155
374	0.00713923	0.103653	0.583245	TSPAN8	1	110
375	0.00727717	0.105373	-0.449977	ENSG00000285043	1	5235
376	0.00734726	0.106105	-0.410321	LNX1	1	5159
377	0.0073982	0.106209	-0.411427	LINC02558	1	5161
378	0.00740918	0.106209	0.493924	BBLN	1	194
379	0.00742197	0.106209	-0.50057	LGALS3	1	5289
380	0.00743269	0.106209	0.597585	PPM1G	1	100
381	0.0074927	0.106604	0.538057	UGDH	1	144
382	0.00749958	0.106604	0.518957	KLF5	1	162
383	0.00759648	0.107699	0.540261	MFSD12	1	140
384	0.00770909	0.109011	-0.391328	OSBPL9	1	5122
385	0.00780365	0.110062	-0.471462	COQ9	1	5260
386	0.00787233	0.110743	-0.388121	SOS2	1	5114
387	0.00793656	0.111358	-0.406162	CLN3	1	5150
388	0.00798159	0.111701	-0.50342	MYO10	1	5290
389	0.00808634	0.112608	-0.379326	SNHG7	1	5097
390	0.00808787	0.112608	0.509031	SDF4	1	174
391	0.00815056	0.112966	-0.408883	HMGCR	1	5156
392	0.00815521	0.112966	-0.372279	ABL1	1	5082
393	0.0082541	0.114045	-0.429029	S100A4	1	5190
394	0.0083094	0.114518	-0.393328	UBE2Q1	1	5128
395	0.00839342	0.115383	0.541329	IRF2BP2	1	139
396	0.00841834	0.115433	0.602274	ARID1A	1	98
397	0.0085026	0.116295	-0.495242	TMPRSS11E	1	5285
398	0.00866767	0.118255	-0.45705	SEM1	1	5241
399	0.0086937	0.118313	0.49742	MECOM	1	189
400	0.00877825	0.119165	-0.407098	PAM16	1	5151
401	0.00889544	0.120454	-0.430828	RAB14	1	5195
402	0.00901525	0.121773	0.509374	BABAM2	1	173
403	0.00907675	0.122148	0.428488	RPL29	1	291
404	0.00908799	0.122148	-0.414084	CD53	1	5169
405	0.00913323	0.122453	0.531864	TP53	1	152
406	0.00933743	0.12436	0.502337	NCKAP1	1	184
407	0.00934845	0.12436	0.561325	HMGB2	1	124
408	0.00936451	0.12436	0.524284	STAP2	1	159
409	0.00936707	0.12436	0.540161	HMGN3	1	141
410	0.00943234	0.124778	-0.445183	SLC4A11	1	5225
411	0.00944453	0.124778	-0.384113	AGAP3	1	5106
412	0.00951406	0.125392	0.558849	SLC2A1	1	125
413	0.00958601	0.126034	0.562383	UGT1A6	1	123
414	0.00961913	0.126148	-0.46039	COX14	1	5247
415	0.00964118	0.126148	0.568746	ARL4C	1	119
416	0.00973379	0.126811	-0.429404	SFRP2	1	5191
417	0.00975202	0.126811	0.618734	KPNA6	1	88
418	0.00978916	0.126811	0.687282	CZIB	1	65
419	0.00979363	0.126811	-0.41481	GRPEL1	1	5170
420	0.00982138	0.126811	0.57415	TUBGCP2	1	115
421	0.00983197	0.126811	-0.383126	HDDC3	1	5102
422	0.00989589	0.127333	0.506136	ERBB2	1	178
423	0.009959	0.127685	0.550605	SCCPDH	1	132
424	0.00997028	0.127685	0.509383	NBEAL1	1	172
1	2.80819934583897e-11	1.52485224479056e-07	1.32536	CTSB	2	9
2	5.29160294260299e-10	1.43667019891671e-06	1.32858	IFI30	2	8
3	1.35229920575572e-09	2.44766156241785e-06	1.53107	C1QB	2	1
4	2.81352861533164e-09	3.35841918414937e-06	1.46723	TYROBP	2	3
5	3.09246702039536e-09	3.35841918414937e-06	1.53101	C1QC	2	2
6	1.03966281515344e-07	8.66243886536348e-05	1.13281	CTSD	2	16
7	1.11670482610579e-07	8.66243886536348e-05	1.40709	APOE	2	5
8	2.01107051018253e-07	0.000136501	0.987654	FUCA1	2	26
9	2.33845834224736e-07	0.000141087	1.40843	ACP5	2	4
10	3.16363902134004e-07	0.000171786	1.1192	PSAP	2	17
11	3.63183866542803e-07	0.000179281	-0.623741	SPINT1-AS1	2	5428
12	4.38120745077195e-07	0.00019825	1.31727	FTL	2	10
13	5.59851885649803e-07	0.000233846	1.3013	LAPTM5	2	12
14	1.22207834027543e-06	0.000473992	-0.527055	TP53	2	5403
15	1.58693231149213e-06	0.000574469	-0.567687	SF3A3	2	5420
16	1.88566337961763e-06	0.000639947	1.39577	CD14	2	6
17	2.53899199764676e-06	0.000810984	-0.537139	CKMT1B	2	5406
18	2.77828245746739e-06	0.000838115	1.2672	SDS	2	13
19	4.07089543235256e-06	0.00116342	-0.517233	MANSC1	2	5399
20	5.61930420780529e-06	0.00152564	-0.541973	SCAF1	2	5410
21	5.96397263911473e-06	0.00154211	-0.592202	ACSL3	2	5426
22	6.74411585589147e-06	0.00166457	-0.516281	WASHC5	2	5398
23	7.33423315005232e-06	0.00173152	-0.538354	KCNJ15	2	5407
24	9.26727114837112e-06	0.00209672	0.933796	HLA-DPA1	2	31
25	1.19246489736614e-05	0.00250975	1.35896	MMP12	2	7
26	1.20171995369993e-05	0.00250975	1.15356	CTSZ	2	15
27	1.33626342382467e-05	0.00268737	-0.517933	VPS26C	2	5400
28	1.75924199154242e-05	0.00341167	1.30355	PLA2G7	2	11
29	1.90130201586742e-05	0.00356002	-0.711341	KLHDC2	2	5429
30	4.32536687330473e-05	0.00782891	0.703891	FTH1	2	47
31	7.23891540109741e-05	0.0126798	-0.498105	SH3YL1	2	5394
32	8.89329933385833e-05	0.0150908	1.07927	LYZ	2	19
33	9.69676110523441e-05	0.0159556	0.930512	CTSL	2	32
34	0.000111619	0.0178263	-0.545236	METTL3	2	5413
35	0.000134172	0.0206519	1.01696	CTSS	2	21
36	0.000139375	0.0206519	-0.527505	CCAR1	2	5404
37	0.000140722	0.0206519	-0.456806	RELCH	2	5367
38	0.000189365	0.0260044	-0.61943	KITLG	2	5427
39	0.000189373	0.0260044	-0.450151	PHF6	2	5358
40	0.000198607	0.0260044	0.935724	TGFBI	2	30
41	0.000200272	0.0260044	-0.469124	SLC35F2	2	5375
42	0.000204553	0.0260044	-0.48928	ZNF655	2	5390
43	0.000205928	0.0260044	0.9988	MS4A7	2	25
44	0.000252406	0.0311492	0.976147	GM2A	2	27
45	0.000266649	0.0321757	1.24749	APOC2	2	14
46	0.000276997	0.0326977	1.0806	RNASE1	2	18
47	0.000305053	0.0352434	-0.589747	SELENOT	2	5425
48	0.000322202	0.0364491	1.00343	CD68	2	24
49	0.000329037	0.0364627	-0.458493	BLTP1	2	5370
50	0.000385046	0.041816	-0.544845	GOLGA4	2	5412
51	0.000414423	0.0441239	-0.450311	DR1	2	5359
52	0.000532566	0.0545388	-0.505528	FAM200B	2	5396
53	0.000539444	0.0545388	0.830316	SRGN	2	37
54	0.000542375	0.0545388	0.881301	LIPA	2	33
55	0.00057737	0.0550608	-0.414415	DDX52	2	5316
56	0.000588978	0.0550608	0.824113	PLD3	2	39
57	0.000605859	0.0550608	-0.519539	CLDN3	2	5401
58	0.000610242	0.0550608	0.696165	GPNMB	2	49
59	0.000612011	0.0550608	-0.450374	KCNJ16	2	5360
60	0.000617087	0.0550608	-0.809188	WFDC2	2	5430
61	0.000618547	0.0550608	-0.540223	TRNP1	2	5408
62	0.00064603	0.0565797	1.0136	APOC1	2	22
63	0.000664269	0.0567079	-0.429126	TMEM68	2	5334
64	0.000668381	0.0567079	-0.570135	AP3D1	2	5422
65	0.000726453	0.0600287	-0.429148	CASP3	2	5336
66	0.000735261	0.0600287	-0.439136	SYTL2	2	5348
67	0.000740685	0.0600287	1.01736	LHFPL2	2	20
68	0.000754105	0.0602175	-0.487578	UBQLN2	2	5389
69	0.000795835	0.0626288	0.848067	HLA-DMB	2	34
70	0.000817473	0.0634125	-0.536859	RHOB	2	5405
71	0.000832458	0.0636655	0.828841	CYB561A3	2	38
72	0.000845628	0.0637745	-0.543724	DCDC2	2	5411
73	0.000883793	0.0655594	-0.451794	STK25	2	5362
74	0.000917035	0.0655594	-0.575374	HADH	2	5424
75	0.000923635	0.0655594	-0.483155	CCDC59	2	5386
76	0.00092678	0.0655594	0.67307	HLA-DRA	2	54
77	0.000929664	0.0655594	-0.46785	DBN1	2	5374
78	0.000949882	0.0661264	-0.515183	LTA4H	2	5397
79	0.000983479	0.0675378	-0.444616	FAM111A	2	5354
80	0.000996123	0.0675378	-0.500065	TMPRSS4	2	5395
81	0.00100747	0.0675378	-0.555324	SFT2D1	2	5417
82	0.00102925	0.0681564	-0.470263	MALT1	2	5376
83	0.00106825	0.069887	-0.561049	ADAMTS1	2	5419
84	0.00125085	0.0800581	-0.547196	PDZK1IP1	2	5415
85	0.00127042	0.0800581	0.940539	LSP1	2	29
86	0.00128193	0.0800581	-0.446102	GPBP1L1	2	5355
87	0.0012827	0.0800581	1.00636	ITGB2	2	23
88	0.00130949	0.0808016	-0.569448	AGRN	2	5421
89	0.00135784	0.0828434	-0.561015	TPM1	2	5418
90	0.001405	0.0838206	0.671075	VIM	2	56
91	0.0014186	0.0838206	-0.391925	MAP2	2	5276
92	0.00142016	0.0838206	-0.540322	TTTY14	2	5409
93	0.00151507	0.0884606	-0.457343	RAB13	2	5368
94	0.00157643	0.0896828	-0.449725	RNF144B	2	5357
95	0.00159297	0.0896828	-0.418443	ENSG00000286691	2	5321
96	0.00160469	0.0896828	-0.440814	MED21	2	5350
97	0.00161201	0.0896828	-0.479578	ZNF292	2	5383
98	0.00161859	0.0896828	0.804543	A2M	2	40
99	0.00166482	0.0913131	0.840168	ADAMDEC1	2	35
100	0.00169232	0.0918928	-0.421736	SPTLC1	2	5327
101	0.00183887	0.0980308	-0.419233	SVIL	2	5323
102	0.00184146	0.0980308	-0.482396	PNP	2	5384
103	0.00189742	0.0993021	0.521819	BPIFA2	2	106
104	0.00191623	0.0993021	-0.475633	DEPTOR	2	5379
105	0.00192021	0.0993021	0.838109	SLC16A3	2	36
106	0.00205345	0.105191	-0.483889	YWHAE	2	5387
107	0.00217448	0.11035	-0.421343	INF2	2	5326
108	0.00221705	0.110999	-0.431254	LINC00667	2	5338
109	0.00224359	0.110999	-0.477554	ARHGAP29	2	5381
110	0.00225634	0.110999	-0.437704	IRF9	2	5347
111	0.00226904	0.110999	-0.421125	CARD19	2	5324
112	0.00236509	0.113779	-0.455563	CYS1	2	5366
113	0.00236779	0.113779	-0.418822	RFX5	2	5322
114	0.00242651	0.115579	-0.453279	MZT2B	2	5364
115	0.00248207	0.117197	0.502148	CD63	2	118
116	0.00253616	0.118718	-0.441393	DEK	2	5351
117	0.00258515	0.119978	0.671756	CAPG	2	55
118	0.0026131	0.120247	0.541407	UBL5	2	98
119	0.00268759	0.122635	0.962257	CD53	2	28
120	0.00275815	0.124806	-0.425337	ATPAF1	2	5331
121	0.00278738	0.125086	0.734932	HMOX1	2	43
122	0.00286011	0.126297	-0.39866	HIP1R	2	5288
123	0.00286088	0.126297	-0.375505	MLST8	2	5241
124	0.00304634	0.132997	-0.402915	CEP20	2	5301
125	0.00306162	0.132997	0.52528	SNX3	2	102
126	0.00313897	0.135275	-0.404691	SOX9	2	5306
127	0.00321009	0.1365	-0.433605	ALDH9A1	2	5342
128	0.00321767	0.1365	-0.439707	ZNF480	2	5349
129	0.00332354	0.139898	-0.497341	SPP1	2	5392
130	0.00340235	0.142113	-0.369423	ANKIB1	2	5226
131	0.00355343	0.147072	-0.457778	PRPF40A	2	5369
132	0.00357522	0.147072	-0.408763	FBRSL1	2	5311
133	0.00372691	0.151751	-0.486569	HNF1B	2	5388
134	0.00374487	0.151751	0.545454	LITAF	2	97
135	0.00377715	0.151925	-0.415085	SMIM30	2	5317
136	0.00385571	0.153945	-0.462363	SLC35B2	2	5372
137	0.00393546	0.155982	-0.429138	PAICS	2	5335
138	0.00400226	0.15748	-0.365951	PCMTD2	2	5219
139	0.00424511	0.165834	-0.383026	EFCAB6	2	5259
140	0.00428778	0.166304	-0.401956	GHDC	2	5300
141	0.0043414	0.16719	0.760806	LYN	2	42
142	0.0044817	0.171378	-0.423832	AK2	2	5330
143	0.00456767	0.173444	-0.381702	FADS2	2	5255
144	0.00464449	0.174502	-0.369147	SLC41A2	2	5225
145	0.00465982	0.174502	0.465599	ATP5MG	2	153
146	0.00474384	0.176432	-0.349099	CSNK1G3	2	5170
147	0.00482924	0.177573	0.714807	ABCA1	2	46
148	0.00486474	0.177573	0.649521	C1QA	2	62
149	0.00487264	0.177573	-0.429317	VCPIP1	2	5337
150	0.00495804	0.179481	-0.411783	CHTF8	2	5312
151	0.00523824	0.188368	-0.571783	CD24	2	5423
152	0.00532975	0.190398	-0.386199	EBLN3P	2	5268
153	0.00544043	0.193082	0.576117	GRN	2	78
154	0.00550933	0.193254	0.69186	TIMP2	2	50
155	0.00555621	0.193254	-0.384384	FZD8	2	5260
156	0.00560663	0.193254	-0.434434	SLC34A2	2	5344
157	0.0056171	0.193254	-0.352498	TFAP2A	2	5178
158	0.0056953	0.193254	-0.421195	MICU2	2	5325
159	0.00569654	0.193254	0.634259	ST3GAL1	2	67
160	0.00571622	0.193254	-0.373383	URGCP	2	5237
161	0.00572999	0.193254	0.781107	RILPL2	2	41
162	0.00579667	0.194155	-0.449522	LRATD2	2	5356
163	0.00582822	0.194155	-0.399368	S100A16	2	5290
164	0.00591809	0.195946	-0.400836	CASP6	2	5298
165	0.00603814	0.197625	-0.375312	IQCK	2	5240
166	0.00604157	0.197625	-0.525755	ZNF664	2	5402
167	0.00615376	0.200089	-0.347635	TM9SF4	2	5168
168	0.00624447	0.20183	-0.416382	DYRK2	2	5319
169	0.00646779	0.206951	-0.341789	ARL16	2	5143
170	0.00647914	0.206951	-0.381567	EMC6	2	5254
171	0.00672344	0.212671	-0.45174	LPCAT3	2	5361
172	0.00674252	0.212671	-0.475587	PRXL2A	2	5378
173	0.00677721	0.212671	0.609594	DYNLT3	2	75
174	0.00681487	0.212671	-0.437654	CCZ1B	2	5346
175	0.00688722	0.213701	0.688678	EMP3	2	51
176	0.00701582	0.216454	-0.365004	ARRDC1	2	5218
177	0.0071379	0.218976	-0.39479	HOXB5	2	5279
178	0.00733686	0.22236	-0.381968	PDE4DIP	2	5256
179	0.00736973	0.22236	0.727383	TMEM176B	2	45
180	0.00737106	0.22236	-0.363205	RNF216	2	5210
181	0.00749023	0.224133	-0.497687	MUC1	2	5393
182	0.00751237	0.224133	0.610053	HLA-DPB1	2	74
183	0.00766003	0.227289	0.650526	GADD45G	2	61
184	0.00794019	0.234322	0.673837	HOPX	2	53
185	0.00801686	0.235306	-0.441987	JUP	2	5352
186	0.00850265	0.247971	-0.41202	CERT1	2	5314
187	0.00853969	0.247971	0.678219	SAMHD1	2	52
188	0.00870548	0.25144	-0.382955	UBTD2	2	5258
189	0.00889283	0.25499	-0.43427	GNPAT	2	5343
190	0.00892229	0.25499	-0.37653	KDM5A	2	5243
191	0.00902724	0.255853	-0.466138	LSR	2	5373
192	0.00904673	0.255853	-0.39449	SUGT1	2	5278
193	0.00931031	0.261798	0.39081	CD74	2	266
194	0.00937875	0.261798	-0.351988	KPNA6	2	5176
195	0.00944817	0.261798	0.646314	NSMCE3	2	64
196	0.00944982	0.261798	0.547088	TGM2	2	95
1	5.58693097916023e-10	3.03370352168401e-06	1.01447	NDUFA4	3	2
2	1.71527275498191e-09	4.65696552977588e-06	-0.666177	DAPK1	3	5416
3	1.15429201206014e-08	2.08926854182885e-05	0.929194	RARRES2	3	8
4	2.71510431209325e-08	3.23948334572496e-05	0.966359	MT-ATP6	3	7
5	2.98294967377989e-08	3.23948334572496e-05	-0.587826	ARID1A	3	5391
6	6.45248141586605e-08	5.83949568135878e-05	0.988988	MT-CO2	3	5
7	7.66045769916019e-08	5.94232647234854e-05	-0.708559	TTYH3	3	5422
8	9.12542621010272e-08	6.19388304010722e-05	1.09051	MT-CO3	3	1
9	1.3178043536864e-07	7.76439660853042e-05	-0.640027	LRATD1	3	5408
10	1.42990729438866e-07	7.76439660853042e-05	0.872387	MT-ND2	3	15
11	1.57561669419389e-07	7.7778169540662e-05	-0.715255	DEGS1	3	5423
12	1.8112615730668e-07	8.19595861812727e-05	0.89706	SPARCL1	3	12
13	2.05894842664017e-07	8.60006919742779e-05	-0.687669	C1QC	3	5419
14	3.4064850799682e-07	0.000129963	0.867749	ERP27	3	17
15	3.59013787494912e-07	0.000129963	0.892171	SLC25A5	3	13
16	6.26249960049797e-07	0.000204818	0.913651	MT-ATP8	3	11
17	6.41233569419341e-07	0.000204818	-0.668905	SLC34A2	3	5417
18	9.0332034966539e-07	0.000272502	-0.565131	TSPAN13	3	5387
19	1.03134367375452e-06	0.000294747	-0.827961	SPP1	3	5428
20	1.3893697919267e-06	0.000347882	-0.574145	OBSL1	3	5388
21	1.4332776834501e-06	0.000347882	-0.556877	ANKRD10	3	5384
22	1.45829935813324e-06	0.000347882	-0.697338	ITM2C	3	5420
23	1.473534524413e-06	0.000347882	0.849522	CRYAB	3	19
24	1.60042761701516e-06	0.000351133	0.797298	IGFBP5	3	23
25	1.61663410229831e-06	0.000351133	-0.953051	MMP7	3	5430
26	2.1871112612241e-06	0.00045677	0.819621	MT-ND4	3	22
27	3.43412325093694e-06	0.00069064	0.926664	MT-ND3	3	9
28	3.95167433224241e-06	0.000766343	1.00843	COX7A1	3	3
29	4.58627407682089e-06	0.00085874	-0.558344	CRIP2	3	5385
30	5.66361497244652e-06	0.00102511	0.84694	B2M	3	20
31	5.94849728550376e-06	0.00104195	-0.665821	CTSS	3	5415
32	6.6369668054557e-06	0.00112621	0.876585	NDUFB9	3	14
33	7.74795861233301e-06	0.00127489	-0.788315	SLPI	3	5427
34	8.33891802635267e-06	0.00133177	0.9935	MT-CYB	3	4
35	1.27442497075022e-05	0.00197718	-0.55642	TSPAN8	3	5383
36	1.64280160886814e-05	0.00247789	-0.655731	MCL1	3	5414
37	1.73988754842688e-05	0.0025534	-0.616846	LYZ	3	5404
38	1.95783701129281e-05	0.00279765	-0.5942	VCAN	3	5394
39	2.03649040879011e-05	0.00283542	-0.87533	PSAP	3	5429
40	2.20189888541042e-05	0.00293815	-0.490813	LBR	3	5335
41	2.21849499536279e-05	0.00293815	-0.546947	ANPEP	3	5374
42	2.77243762728092e-05	0.00358437	-0.701459	PDZK1IP1	3	5421
43	3.167654650821e-05	0.00400008	0.585514	CD59	3	90
44	3.84802402734869e-05	0.00466938	-0.501203	SLC11A2	3	5349
45	3.9433875294664e-05	0.00466938	0.663233	MT-ND5	3	50
46	4.01797296809068e-05	0.00466938	-0.556212	SFN	3	5382
47	4.04163804253802e-05	0.00466938	-0.500159	RPS6KA2	3	5347
48	5.74189025890825e-05	0.00649551	-0.63396	TYROBP	3	5406
49	6.42953467789695e-05	0.00704734	0.742935	COX7C	3	30
50	6.62759528185963e-05	0.00704734	-0.490904	SWAP70	3	5336
51	6.67595437256785e-05	0.00704734	-0.616072	TTTY14	3	5403
52	6.74882960616866e-05	0.00704734	-0.554341	SAV1	3	5380
53	7.18148874938193e-05	0.00733555	0.920113	CLCNKB	3	10
54	7.41750607206831e-05	0.00733555	-0.653421	KRT19	3	5413
55	7.55165094811928e-05	0.00733555	-0.484415	CYTOR	3	5332
56	7.56520707099067e-05	0.00733555	-0.493867	LINC02532	3	5340
57	9.28912672715118e-05	0.00884912	0.863157	SPINK1	3	18
58	9.58920449876493e-05	0.0088852	-0.784303	IGFBP3	3	5425
59	9.65426859828086e-05	0.0088852	-0.641261	C3	3	5409
60	0.000128375	0.0116179	-0.481825	FAM20A	3	5328
61	0.000137083	0.0122027	-0.64972	ZFP36L2	3	5411
62	0.000143199	0.0125415	-0.513605	C4orf48	3	5356
63	0.000155132	0.0132386	-0.482045	NPLOC4	3	5329
64	0.000159308	0.0132386	0.634834	ATP6V0D2	3	65
65	0.000160586	0.0132386	-0.476502	APC	3	5326
66	0.000160911	0.0132386	-0.59013	SNX2	3	5392
67	0.000164277	0.0133138	0.708488	CDH16	3	37
68	0.000171486	0.0136937	-0.603233	LAPTM5	3	5399
69	0.000174151	0.0137049	-0.441348	SIPA1L1	3	5281
70	0.000186427	0.0143718	-0.472092	VWA1	3	5322
71	0.000187919	0.0143718	-0.613308	AFF1	3	5402
72	0.00019207	0.0144853	-0.642522	APOE	3	5410
73	0.000195882	0.0145082	-0.530623	SLC16A3	3	5365
74	0.000197718	0.0145082	-0.514704	NMT1	3	5357
75	0.000206302	0.0149363	-0.460517	ANKS1A	3	5304
76	0.000222026	0.0158026	-0.464451	PCK2	3	5310
77	0.000224089	0.0158026	-0.520212	SCCPDH	3	5361
78	0.000227792	0.0158578	0.713063	PTGER3	3	36
79	0.000232445	0.0159769	-0.463063	PCDHGA12	3	5308
80	0.000269908	0.0181583	-0.652188	SPINT2	3	5412
81	0.00027087	0.0181583	-0.460381	MRPL19	3	5303
82	0.000278322	0.0184304	-0.722246	HLA-E	3	5424
83	0.000284198	0.0185927	-0.533042	ACSL4	3	5368
84	0.000297262	0.0192158	-0.488568	PPIG	3	5334
85	0.00030111	0.0192356	-0.425101	COX15	3	5256
86	0.000312348	0.0197215	-0.538949	SMARCA4	3	5372
87	0.000323066	0.0201638	-0.408885	LZIC	3	5207
88	0.000344095	0.0212323	-0.57981	VIM	3	5390
89	0.000370686	0.0224964	-0.459733	LSM10	3	5301
90	0.000372869	0.0224964	0.742471	SMIM24	3	31
91	0.000382915	0.0228487	-0.500711	ZMYND8	3	5348
92	0.000408289	0.0240979	-0.552024	PIGR	3	5378
93	0.000424634	0.0247931	0.67374	TBC1D1	3	48
94	0.000434009	0.0250709	-0.534931	MPZL2	3	5370
95	0.000443163	0.0253303	-0.550645	LTF	3	5376
96	0.000455257	0.0257426	-0.499215	PTPN11	3	5344
97	0.000459859	0.0257426	-0.424959	TMEM120A	3	5255
98	0.000551448	0.0305547	0.5831	C12orf75	3	93
99	0.000578534	0.0316484	-0.592039	KIZ	3	5393
100	0.000582844	0.0316484	-0.576455	HNRNPU	3	5389
101	0.000594277	0.0319497	-0.430844	TMEM43	3	5266
102	0.00061418	0.0326961	-0.632201	IFI30	3	5405
103	0.00065205	0.0343751	-0.509811	SGK1	3	5354
104	0.000681911	0.035309	-0.439175	CYB5D2	3	5276
105	0.000691607	0.035309	0.670995	COX7B	3	49
106	0.000691779	0.035309	-0.422805	CERS5	3	5249
107	0.000697398	0.035309	-0.465902	ENSG00000285976	3	5312
108	0.000702278	0.035309	-0.41597	HOXB5	3	5227
109	0.000723062	0.0360153	-0.594221	NPM1	3	5395
110	0.000729591	0.0360153	-0.51688	CEP170B	3	5360
111	0.000747993	0.036591	-0.785069	TMSB10	3	5426
112	0.000779183	0.0375425	-0.506678	CLDN3	3	5353
113	0.000781272	0.0375425	0.689907	ETFA	3	39
114	0.000796652	0.0379458	-0.436756	RETREG3	3	5274
115	0.000860539	0.0406324	0.632467	TMEM213	3	66
116	0.000892147	0.0417617	0.755078	SLC4A11	3	27
117	0.000920624	0.0427264	-0.506239	SND1	3	5352
118	0.000956411	0.0440111	-0.636402	GRN	3	5407
119	0.000998288	0.0455521	-0.499891	SYTL2	3	5345
120	0.00106972	0.0484047	0.735543	CYB5B	3	33
121	0.00111205	0.0495551	-0.669054	ITGB6	3	5418
122	0.00111339	0.0495551	-0.408122	QPRT	3	5205
123	0.00113669	0.0500643	-0.467329	S100A16	3	5318
124	0.00114678	0.0500643	0.738564	KLK1	3	32
125	0.00115249	0.0500643	-0.611313	IFITM2	3	5400
126	0.00121235	0.0510263	-0.493921	LAMC1	3	5341
127	0.00121256	0.0510263	-0.529737	NRP1	3	5364
128	0.0012137	0.0510263	-0.514771	SRSF11	3	5358
129	0.00121754	0.0510263	-0.555695	CTSB	3	5381
130	0.00122162	0.0510263	-0.594754	CLU	3	5396
131	0.00132467	0.0549079	-0.46487	KCNJ16	3	5311
132	0.00134946	0.0555117	-0.53145	WARS1	3	5366
133	0.00137123	0.0559834	0.605074	COX4I1	3	77
134	0.00138327	0.0560532	-0.440147	SLC16A4	3	5279
135	0.00140529	0.0561629	-0.382117	CNOT3	3	5145
136	0.00141027	0.0561629	-0.516146	CCL2	3	5359
137	0.001417	0.0561629	-0.418173	SDC3	3	5232
138	0.0014914	0.0586834	0.608206	PEBP1	3	76
139	0.00150569	0.0588193	-0.440238	TNRC6B	3	5280
140	0.00153295	0.0589451	0.602124	UQCRQ	3	79
141	0.00155085	0.0589451	-0.46634	APOC2	3	5314
142	0.00155129	0.0589451	-0.550791	TGM2	3	5377
143	0.00155736	0.0589451	0.624757	MT-CO1	3	70
144	0.00156318	0.0589451	-0.474878	SYNE2	3	5324
145	0.00157772	0.059083	-0.54172	ACTR2	3	5373
146	0.00172656	0.0642137	0.60189	ATP1B1	3	81
147	0.0018004	0.0658684	-0.447501	UHMK1	3	5291
148	0.00181768	0.0658684	0.639981	VDAC1	3	60
149	0.00182565	0.0658684	0.678601	PVALB	3	44
150	0.00183225	0.0658684	0.586483	RPS15	3	88
151	0.0018425	0.0658684	-0.395777	MGAT4A	3	5173
152	0.00184383	0.0658684	-0.477103	GALNT7	3	5327
153	0.00191073	0.0678123	0.684188	MT-ND1	3	41
154	0.00192519	0.0678815	-0.455689	ALDH2	3	5299
155	0.00200503	0.0702409	-0.51256	GNPTG	3	5355
156	0.00203776	0.0704446	-0.493616	EIF5B	3	5339
157	0.00204893	0.0704446	-0.433631	ASS1	3	5269
158	0.00204977	0.0704446	-0.396001	SLC20A1	3	5174
159	0.00209504	0.0712854	-0.441639	BICC1	3	5282
160	0.00210595	0.0712854	-0.425414	RNASE1	3	5257
161	0.00211362	0.0712854	-0.443257	UBE2V2	3	5287
162	0.00214897	0.0720302	-0.547815	NNMT	3	5375
163	0.00216325	0.0720641	-0.494336	IFNGR2	3	5343
164	0.00218816	0.0724494	-0.50366	NCKAP1	3	5350
165	0.00220232	0.0724764	0.585749	APLP2	3	89
166	0.00235321	0.0768436	-0.416091	PRKAR2A	3	5228
167	0.00236333	0.0768436	-0.472007	SAA1	3	5321
168	0.00238232	0.0769771	-0.466555	ARL4C	3	5315
169	0.00240026	0.0769771	-0.494203	GLYR1	3	5342
170	0.00240996	0.0769771	-0.415004	RTF1	3	5223
171	0.00249009	0.0788793	-0.4696	MZT2B	3	5319
172	0.00249857	0.0788793	-0.443621	ID1	3	5288
173	0.00252388	0.0792178	-0.399176	CMTM7	3	5187
174	0.00254366	0.0793799	-0.602018	ACTN4	3	5398
175	0.00259563	0.0795448	-0.384558	ATOSB	3	5154
176	0.00259955	0.0795448	-0.600316	RNF213	3	5397
177	0.00260133	0.0795448	0.477454	MYL6	3	193
178	0.00260755	0.0795448	-0.442195	DOK4	3	5283
179	0.00269345	0.0811872	-0.424485	DDX19B	3	5254
180	0.00269486	0.0811872	-0.398703	VGLL4	3	5184
181	0.00271526	0.0811872	-0.411672	ITPR3	3	5213
182	0.00272119	0.0811872	0.533872	GAPDH	3	128
183	0.00280841	0.0833316	0.616716	RPS25	3	74
184	0.00291958	0.0861594	-0.453781	SEMA3F	3	5297
185	0.00294718	0.0865037	-0.397598	XIAP	3	5177
186	0.0030161	0.0880507	-0.393501	SLC16A5	3	5165
187	0.00304852	0.0885211	-0.403961	SMIM22	3	5198
188	0.00309193	0.0889357	-0.552363	PTP4A2	3	5379
189	0.00309555	0.0889357	0.985883	CLCNKA	3	6
190	0.00311922	0.0891441	0.566522	ATP6V0A4	3	101
191	0.00317375	0.0901925	0.869495	LINC01802	3	16
192	0.00320546	0.0901925	0.630323	NDUFB10	3	69
193	0.00320574	0.0901925	0.67626	SERPINA5	3	47
194	0.00325464	0.0910963	-0.386566	ENSG00000235419	3	5156
195	0.00330696	0.0920861	0.514791	COX6C	3	147
196	0.00334415	0.0925415	-0.434586	CFB	3	5270
197	0.0033574	0.0925415	-0.491179	TGFBI	3	5337
198	0.00340884	0.0927882	0.556059	RAN	3	112
199	0.00341638	0.0927882	-0.373768	FAM168B	3	5122
200	0.00343111	0.0927882	-0.396117	ITGB2	3	5175
201	0.00344433	0.0927882	-0.428278	CHD3	3	5263
202	0.00345358	0.0927882	-0.429513	NDUFB5	3	5264
203	0.00347169	0.0927882	-0.447328	MYOF	3	5289
204	0.00348597	0.0927882	-0.470039	PTPRG	3	5320
205	0.00390485	0.103054	0.571309	HLA-B	3	98
206	0.0039096	0.103054	-0.350274	NFKBIZ	3	5052
207	0.00400685	0.105091	0.655942	MT2A	3	55
208	0.00402557	0.105091	-0.412833	TMEM176B	3	5219
209	0.00406886	0.105713	-0.397874	HEXIM1	3	5178
210	0.00416621	0.107726	-0.425937	PLA2G7	3	5258
211	0.00421987	0.108289	0.536911	ATP5PF	3	124
212	0.00422787	0.108289	-0.500011	ANXA2	3	5346
213	0.00435465	0.111013	-0.461225	CRYZ	3	5306
214	0.00447464	0.113539	0.62297	RPL17	3	72
215	0.0045778	0.115616	-0.53504	ERP29	3	5371
216	0.0046273	0.116089	0.49493	GPX3	3	175
217	0.00464937	0.116089	-0.367178	MED4	3	5106
218	0.00467359	0.116089	-0.482914	SHB	3	5331
219	0.00468203	0.116089	-0.393593	PCSK7	3	5167
220	0.0047527	0.116888	-0.422145	NUP98	3	5245
221	0.00475731	0.116888	0.733292	FBXW11	3	34
222	0.00478487	0.117035	-0.379835	CDC25B	3	5138
223	0.00490924	0.119539	-0.466261	MOB1A	3	5313
224	0.00500106	0.121231	-0.397938	USP4	3	5179
225	0.00508889	0.122812	-0.361986	RAB27A	3	5089
226	0.00511359	0.122862	-0.447453	LYN	3	5290
227	0.00515546	0.123057	0.538556	UQCRB	3	123
228	0.00517448	0.123057	-0.415538	MUC1	3	5225
229	0.00519378	0.123057	0.623251	HSD11B2	3	71
230	0.00521235	0.123057	0.534276	ATP6AP2	3	126
231	0.00528412	0.124211	-0.476077	SLC35F5	3	5325
232	0.00538696	0.125694	-0.439409	CADPS2	3	5277
233	0.00540763	0.125694	-0.435517	ADAMDEC1	3	5271
234	0.00541665	0.125694	-0.370903	MTMR6	3	5116
235	0.00559229	0.128956	0.63701	STXBP6	3	64
236	0.00560473	0.128956	0.579434	MYO10	3	94
237	0.00564948	0.129437	-0.562186	TNFSF10	3	5386
238	0.00567625	0.129504	-0.408682	BNIP3L	3	5206
239	0.00573762	0.129727	-0.421838	APOC1	3	5244
240	0.00574928	0.129727	0.644109	ATRAID	3	57
241	0.00575766	0.129727	-0.426414	IARS1	3	5261
242	0.00582148	0.130087	-0.410219	TCN1	3	5209
243	0.00583711	0.130087	-0.458696	CTSZ	3	5300
244	0.00584553	0.130087	0.746433	CAAP1	3	28
245	0.00590045	0.130632	-0.43966	TNFSF13	3	5278
246	0.00591812	0.130632	-0.359328	FZD6	3	5074
247	0.00605958	0.132746	-0.419928	FSTL1	3	5234
248	0.00606281	0.132746	0.660185	POLR2K	3	52
249	0.00615979	0.133445	0.506077	ANK2	3	158
250	0.00616223	0.133445	0.820802	EGLN2	3	21
251	0.00616844	0.133445	-0.452553	SNX1	3	5296
252	0.00622697	0.134176	-0.611539	CTSD	3	5401
253	0.00628569	0.13451	-0.393849	ATP11A	3	5168
254	0.006292	0.13451	0.550054	ATP5PO	3	118
255	0.00643762	0.137083	-0.484903	SHISA5	3	5333
256	0.00655471	0.139031	0.63133	TP53INP2	3	68
257	0.00684238	0.144569	0.742937	UBE2QL1	3	29
258	0.00690421	0.14531	-0.45032	SMG5	3	5294
259	0.00696833	0.146093	0.789923	PSMG3	3	24
260	0.00705167	0.147271	0.637477	HEBP1	3	63
261	0.00709613	0.147632	-0.404065	MARK4	3	5199
262	0.00714122	0.147698	0.602033	GNA11	3	80
263	0.00718032	0.147698	-0.409103	NAPG	3	5208
264	0.00722904	0.147698	-0.423253	ACIN1	3	5250
265	0.00722985	0.147698	-0.525405	NAMPT	3	5362
266	0.0072353	0.147698	0.63934	FKBP9	3	62
267	0.00729391	0.147934	0.59193	MYL6B	3	86
268	0.00730133	0.147934	0.678128	NRXN3	3	45
269	0.00750004	0.15086	0.565517	DIAPH1	3	102
270	0.00750134	0.15086	0.650456	LGALS8	3	56
271	0.00757144	0.151708	-0.419073	SRPRB	3	5233
272	0.00762735	0.152267	-0.403266	ARHGAP29	3	5196
273	0.00765966	0.152351	-0.442649	COL4A2	3	5285
274	0.00777806	0.153848	-0.370014	ACTN1	3	5114
275	0.00779155	0.153848	0.544573	RTN3	3	120
276	0.00785022	0.154041	-0.422585	GRHPR	3	5248
277	0.00787315	0.154041	-0.400285	MMP2	3	5190
278	0.00788645	0.154041	-0.41799	VPS26A	3	5231
279	0.00810324	0.157626	-0.355876	SAMHD1	3	5068
280	0.00814008	0.157626	-0.435535	SSH3	3	5272
281	0.00815707	0.157626	-0.344641	TP53I3	3	5036
282	0.00823102	0.158491	0.427793	PLEKHA7	3	271
283	0.00851083	0.162802	-0.365004	SOX9	3	5101
284	0.0085149	0.162802	0.59062	RETREG1	3	87
285	0.00861024	0.164048	0.501025	ATP6V0B	3	168
286	0.00869358	0.165056	-0.422434	MARCKS	3	5246
287	0.008737	0.165303	0.724829	SOS2	3	35
288	0.00877268	0.165401	-0.400905	PSMD2	3	5193
289	0.00882932	0.165893	0.632171	TSPAN7	3	67
290	0.00886734	0.166033	-0.463295	RNF10	3	5309
291	0.00900082	0.167953	0.552459	CAST	3	116
292	0.0091901	0.169542	0.756518	FXYD6-AS1	3	26
293	0.00919679	0.169542	0.452717	BPIFA2	3	230
294	0.00921418	0.169542	-0.462806	PCNP	3	5307
295	0.00924789	0.169542	-0.415027	BCL3	3	5224
296	0.00925133	0.169542	-0.442898	LRRC41	3	5286
297	0.00929766	0.169542	0.563223	MKKS	3	104
298	0.00930452	0.169542	-0.531699	RPL19	3	5367
299	0.00942164	0.171102	-0.412852	RHOT2	3	5220
300	0.0095165	0.172249	-0.473123	CYBA	3	5323
301	0.00975013	0.175891	-0.401394	WWTR1	3	5194
302	0.00986365	0.176197	-0.411692	G6PC3	3	5214
303	0.00987818	0.176197	-0.35555	MRM2	3	5067
304	0.0099148	0.176197	0.687224	FAM200B	3	40
305	0.00992507	0.176197	-0.421507	UFD1	3	5242
306	0.00992936	0.176197	0.639411	UROD	3	61
1	6.98166255559679e-08	0.000283233	-0.577197	SLC29A1	4	5415
2	1.04321660055328e-07	0.000283233	-0.687045	C1QB	4	5430
3	6.13188267895786e-07	0.00110987	-0.612593	CPAMD8	4	5424
4	1.18805548376783e-06	0.00161279	-0.679474	SDS	4	5429
5	2.27374957400953e-06	0.00192666	-0.581308	GMDS	4	5417
6	2.86447145167681e-06	0.00192666	-0.513254	RPUSD1	4	5395
7	2.98870712290548e-06	0.00192666	-0.596506	MMP12	4	5420
8	3.16572947040801e-06	0.00192666	-0.517754	SIRT5	4	5398
9	3.19336562159722e-06	0.00192666	-0.667855	CD68	4	5427
10	4.0431271323263e-06	0.00219542	-0.67316	ATRAID	4	5428
11	6.18694271048124e-06	0.0030541	0.660322	SRP14	4	7
12	7.27587334426208e-06	0.00329233	-0.569205	ITGB2	4	5414
13	1.28179849037041e-05	0.0050716	-0.484075	HSPBP1	4	5382
14	1.37361413046469e-05	0.0050716	-0.528066	KIF1C	4	5403
15	1.40099577764344e-05	0.0050716	-0.657691	COL4A2	4	5426
16	1.71643918721958e-05	0.00582517	-0.608084	SF3B1	4	5422
17	2.0011436062642e-05	0.00639189	-0.580755	ERP44	4	5416
18	3.42733438726488e-05	0.0103391	-0.605123	TYROBP	4	5421
19	4.54620923776106e-05	0.0128911	-0.556794	ZNF277	4	5411
20	4.7480980940752e-05	0.0128911	-0.5388	CEBPG	4	5408
21	5.31686092328791e-05	0.0137479	-0.564019	C1QC	4	5412
22	6.21237129440786e-05	0.0153333	-0.452048	SCRIB	4	5360
23	8.76188720954131e-05	0.0206857	-0.527234	ARPC5L	4	5402
24	0.000104885	0.0237301	-0.481126	PSMG3	4	5380
25	0.000112578	0.0244519	-0.583506	TGFBI	4	5418
26	0.000119577	0.0249733	-0.424852	PDK4	4	5319
27	0.000181804	0.0365628	-0.514571	ZCCHC10	4	5396
28	0.000332406	0.0644631	-0.470283	NME1	4	5374
29	0.000382042	0.0706268	-0.536603	EGLN2	4	5406
30	0.000400723	0.0706268	-0.612501	LAPTM5	4	5423
31	0.00040321	0.0706268	-0.428862	ZNF33A	4	5326
32	0.000437426	0.0720161	-0.531247	SCAMP3	4	5405
33	0.000437667	0.0720161	0.56033	RPS21	4	41
34	0.000459608	0.0734021	0.637801	OOEP-AS1	4	14
35	0.000490252	0.076059	-0.538689	ACP5	4	5407
36	0.000535739	0.078965	-0.464787	NAGA	4	5369
37	0.000538067	0.078965	0.656776	APRT	4	8
38	0.000620538	0.0866086	-0.639326	ATP6V0D1	4	5425
39	0.000627799	0.0866086	-0.392729	PI4K2A	4	5264
40	0.000638001	0.0866086	-0.472844	LACTB	4	5375
41	0.000678497	0.0898595	-0.443418	CD53	4	5344
42	0.000745565	0.0963909	-0.5267	ABCA1	4	5400
43	0.000779259	0.0984042	-0.430521	PSMD3	4	5329
44	0.000798302	0.0985178	-0.43479	SERGEF	4	5334
45	0.000873309	0.104816	-0.404826	AGTRAP	4	5286
46	0.000887947	0.104816	-0.422168	ARHGEF10L	4	5313
47	0.00099571	0.109787	-0.435957	RMC1	4	5339
48	0.000996461	0.109787	-0.395049	TAPT1	4	5268
49	0.00101905	0.109787	-0.516337	GADD45B	4	5397
50	0.0010235	0.109787	-0.410909	GTF3C5	4	5296
51	0.00104651	0.109787	-0.427668	FN1	4	5324
52	0.00105137	0.109787	-0.449951	UBE2D1	4	5355
53	0.00113553	0.114987	-0.445938	ERBB3	4	5348
54	0.00114352	0.114987	-0.42622	CUEDC1	4	5322
55	0.00126507	0.124897	-0.454284	VAPB	4	5362
56	0.00133626	0.12957	-0.495573	GALNT7	4	5389
57	0.00145829	0.138417	-0.486279	TJP3	4	5384
58	0.00147849	0.138417	-0.45059	LINC02672	4	5357
59	0.00155183	0.142536	-0.451778	CLN5	4	5358
60	0.00159419	0.142536	-0.481031	SLC16A3	4	5379
61	0.00163424	0.142536	-0.470123	LSP1	4	5373
62	0.0016463	0.142536	-0.410613	SAFB	4	5294
63	0.0016771	0.142536	-0.444035	HSD17B11	4	5345
64	0.00170384	0.142536	-0.448391	TMEM176A	4	5352
65	0.00170624	0.142536	0.607076	NME2	4	26
66	0.00185762	0.150065	-0.448358	RHPN2	4	5351
67	0.00187309	0.150065	-0.503559	SCPEP1	4	5391
68	0.00187927	0.150065	0.837075	YIF1A	4	2
69	0.00195453	0.153813	-0.477638	SNUPN	4	5378
70	0.00218488	0.169484	-0.475664	KIAA2013	4	5377
71	0.00231	0.176666	-0.450439	ATRN	4	5356
72	0.00248212	0.185854	-0.398554	STAB1	4	5272
73	0.00249859	0.185854	-0.429377	PWP1	4	5328
74	0.00262881	0.190595	-0.416861	TRUB2	4	5304
75	0.00263253	0.190595	-0.375169	MTHFD1L	4	5220
76	0.00271629	0.191033	-0.491115	S100A13	4	5386
77	0.00276306	0.191033	-0.491448	QPCT	4	5387
78	0.00283281	0.191033	-0.540857	HLA-DMB	4	5410
79	0.00283919	0.191033	-0.404333	SELENON	4	5285
80	0.00284925	0.191033	-0.586893	ZYG11B	4	5419
81	0.00286022	0.191033	-0.496484	GORASP2	4	5390
82	0.00290026	0.191033	-0.568425	QARS1	4	5413
83	0.00294524	0.191033	-0.451847	ACP2	4	5359
84	0.00295898	0.191033	-0.418031	FYB1	4	5309
85	0.00300712	0.191033	-0.423691	FAM13A	4	5317
86	0.00303669	0.191033	-0.407673	OAS1	4	5291
87	0.00306074	0.191033	-0.507317	BAD	4	5392
88	0.0031347	0.192376	-0.394145	DUSP16	4	5265
89	0.00315312	0.192376	-0.435011	TOM1L1	4	5336
90	0.00321982	0.194263	-0.402232	GAA	4	5278
91	0.0032804	0.195743	0.849711	UFD1	4	1
92	0.00337303	0.198995	-0.38893	ALPK3	4	5256
93	0.00340821	0.198995	-0.46685	VARS1	4	5371
94	0.00353559	0.199117	-0.435246	DVL3	4	5337
95	0.00354361	0.199117	-0.465253	CCT3	4	5370
96	0.003569	0.199117	-0.410897	SYS1	4	5295
97	0.00359086	0.199117	-0.510781	IFNGR1	4	5394
98	0.00359365	0.199117	-0.396613	DUOX2	4	5271
99	0.00369081	0.202435	-0.413352	U2AF2	4	5301
100	0.00390942	0.209726	-0.409859	TMEM185B	4	5292
101	0.00398294	0.209726	-0.521267	VIM	4	5399
102	0.00401549	0.209726	-0.411772	TAP1	4	5298
103	0.00404788	0.209726	-0.461382	MYO5A	4	5367
104	0.00405277	0.209726	-0.44163	CTSB	4	5343
105	0.00405547	0.209726	-0.509255	LIPA	4	5393
106	0.00431644	0.219109	-0.459736	APOE	4	5366
107	0.00431762	0.219109	-0.459	PAFAH1B2	4	5365
108	0.00439969	0.221206	-0.411747	TPRN	4	5297
109	0.00454117	0.224575	-0.405814	MICALL1	4	5288
110	0.00456164	0.224575	-0.404867	LHFPL2	4	5287
111	0.00461985	0.224575	-0.382444	ROCK1	4	5240
112	0.00463213	0.224575	-0.493579	ELAVL1	4	5388
113	0.00487967	0.234483	-0.434898	PLAUR	4	5335
114	0.00498092	0.237249	-0.530331	FLNA	4	5404
115	0.00523724	0.24554	-0.395836	MACROD1	4	5269
116	0.00524543	0.24554	-0.377488	NCK2	4	5228
117	0.00545431	0.253136	-0.484782	JUND	4	5383
118	0.00568459	0.261587	-0.403412	TSPAN17	4	5281
119	0.00599409	0.270124	-0.446372	LAMB1	4	5349
120	0.00600282	0.270124	-0.432779	AKR1C1	4	5332
121	0.00602203	0.270124	0.543792	RPS15A	4	49
122	0.00611268	0.270124	-0.40283	ENSG00000289084	4	5280
123	0.00611883	0.270124	0.72217	PSME3IP1	4	4
124	0.0062652	0.272855	-0.540292	MAL	4	5409
125	0.00630671	0.272855	-0.423843	GPR107	4	5318
126	0.00633144	0.272855	-0.364641	H6PD	4	5189
127	0.00656241	0.280582	-0.412811	ADPGK	4	5300
128	0.00676479	0.285065	-0.433148	BRD4	4	5333
129	0.00677227	0.285065	-0.364197	PCMTD2	4	5186
130	0.00686645	0.285254	0.484467	RPLP1	4	89
131	0.00688182	0.285254	-0.419792	PSAP	4	5312
132	0.00703541	0.289411	-0.388693	PANK2	4	5255
133	0.00720241	0.293479	-0.360737	PDLIM1	4	5175
134	0.0072825	0.293479	-0.416721	CERS4	4	5303
135	0.00729644	0.293479	-0.430768	TSG101	4	5330
136	0.00742272	0.295521	-0.354622	KANSL2	4	5157
137	0.00745604	0.295521	-0.358428	RILPL2	4	5169
138	0.00755345	0.297127	0.432014	RPL29	4	156
139	0.007606	0.297127	-0.361982	PCGF5	4	5180
140	0.00772468	0.297888	-0.391962	PIAS1	4	5259
141	0.00773521	0.297888	-0.435391	MRPL12	4	5338
142	0.00788329	0.300558	-0.383048	CZIB	4	5241
143	0.00791524	0.300558	-0.363063	PLEKHA1	4	5183
144	0.00815456	0.306923	-0.426064	DNASE2	4	5320
145	0.00821943	0.306923	-0.37686	UFL1	4	5225
146	0.00825245	0.306923	-0.438101	NUCB2	4	5340
147	0.00834162	0.308129	-0.355806	C11orf54	4	5160
148	0.00861335	0.316017	0.50898	PPIA	4	62
149	0.00904806	0.327475	-0.441209	NUDT9	4	5342
150	0.00909298	0.327475	-0.396217	PWWP3A	4	5270
151	0.0091621	0.327475	-0.432618	SEC24B	4	5331
152	0.00922516	0.327475	-0.35418	GGT7	4	5155
153	0.00922973	0.327475	0.37298	RPL36	4	271
154	0.00928843	0.327475	-0.406717	NIPSNAP2	4	5290
155	0.00934782	0.327475	-0.402666	A4GALT	4	5279
156	0.00947416	0.328427	-0.444347	UBE2L3	4	5347
157	0.00949595	0.328427	-0.383277	RSU1	4	5242
158	0.00955715	0.328451	0.618189	HMOX2	4	20
159	0.00990254	0.338181	0.448329	RPS29	4	131
160	0.00997005	0.338358	-0.391931	ESD	4	5258
161	0.0101422	0.339764	0.770404	TIMM10	4	3
195	0.0142447	0.393209	0.712957	PI3	4	5
198	0.014389	0.393209	0.696315	UBXN1	4	6
316	0.0290441	0.499081	0.646561	POLR3K	4	10
331	0.0320415	0.523005	0.647572	STK38	4	9
1	3.98702389938251e-10	2.1649539773647e-06	-0.647253	TIMM17B	5	5422
2	9.3278095507619e-10	2.53250029303186e-06	-0.626839	NUDT3	5	5421
3	1.25890756506673e-08	2.27862269277079e-05	-0.589149	SLC52A2	5	5415
4	2.06243170493182e-08	2.79975103944495e-05	-0.573939	MYG1	5	5411
5	2.65709713766027e-08	2.88560749149905e-05	-0.568147	VBP1	5	5410
6	1.54884801978167e-07	0.000140171	-0.538672	ERLIN2	5	5393
7	3.52758279010674e-07	0.00027364	-0.50884	TDP2	5	5375
8	6.042940874845e-07	0.000410165	-0.515175	PARL	5	5378
9	1.07515420973506e-06	0.000646053	-0.581789	SLC38A10	5	5413
10	1.18978426611139e-06	0.000646053	-0.470104	DNAJB2	5	5347
11	1.4525790483863e-06	0.000682762	-0.562357	MAGOH	5	5409
12	1.50886727985121e-06	0.000682762	-0.489965	WASHC2A	5	5362
13	1.69329986005672e-06	0.000707278	-0.494784	UBAP1	5	5368
14	2.85249060912813e-06	0.00110636	-0.792435	GABARAPL1	5	5430
15	3.10304797315838e-06	0.00111973	-0.484785	SPPL2B	5	5360
16	3.42886077571386e-06	0.00111973	-0.460192	MRPL19	5	5332
17	3.52220585547674e-06	0.00111973	-0.472723	SLC50A1	5	5349
18	3.71181741601074e-06	0.00111973	-0.48213	KCNIP4	5	5356
19	4.49009223109641e-06	0.00128322	-0.464556	XAB2	5	5342
20	5.47721222049538e-06	0.00148706	-0.461662	CFAP298	5	5333
21	7.06381764801603e-06	0.0018265	-0.544862	SERPINH1	5	5399
22	8.71605791137461e-06	0.00215128	0.799229	MT-CO2	5	7
23	9.61479739270122e-06	0.00217003	-0.591263	MAP3K13	5	5416
24	9.86752755579868e-06	0.00217003	-0.439666	MMP14	5	5312
25	9.99094975102006e-06	0.00217003	-0.55009	FBLIM1	5	5401
26	1.08701168653969e-05	0.00227018	-0.446391	MIOS	5	5319
27	1.16654261425688e-05	0.00234605	-0.462488	ENSG00000275234	5	5337
28	1.2298847113291e-05	0.0023851	-0.431823	CNNM4	5	5303
29	1.46154745205574e-05	0.00273662	-0.435352	TBC1D13	5	5307
30	1.60256897376525e-05	0.00290065	-0.595119	AKR1A1	5	5417
31	1.74203725751525e-05	0.00294787	-0.499595	PROM1	5	5372
32	1.78395952008277e-05	0.00294787	-0.429946	NOP58	5	5297
33	1.79152088012002e-05	0.00294787	-0.425175	COQ4	5	5285
34	2.02560950742978e-05	0.00323502	-0.423579	PCED1A	5	5284
35	2.59691502313471e-05	0.00399848	-0.421907	TMCO4	5	5280
36	2.6509273138563e-05	0.00399848	-0.507914	PSME3IP1	5	5374
37	2.7493294568492e-05	0.00403483	-0.414994	MANSC1	5	5264
38	2.88440419556163e-05	0.00412166	-0.426574	ARHGEF40	5	5288
39	2.97564155175008e-05	0.00414301	-0.429973	TTC39A	5	5298
40	3.26989391134981e-05	0.00443888	-0.418235	RBM27	5	5273
41	3.60359756292944e-05	0.00477257	-0.431338	ZCCHC3	5	5301
42	3.86337388011597e-05	0.00490959	0.71541	MT-ND4	5	18
43	3.8878916074866e-05	0.00490959	-0.417929	DNM1L	5	5272
44	3.98663893718928e-05	0.00491987	-0.414707	METTL23	5	5262
45	4.39124843062587e-05	0.00521279	-0.421186	TFCP2	5	5279
46	4.41599182428375e-05	0.00521279	-0.422382	GAB1	5	5282
47	4.99197552834172e-05	0.00574823	-0.507279	SNRPC	5	5373
48	5.10809835034924e-05	0.00574823	-0.416176	ANAPC15	5	5265
49	5.18717036109526e-05	0.00574823	-0.405485	WIZ	5	5243
50	5.89884183313918e-05	0.00640614	-0.39517	GASK1B	5	5219
51	6.58056421843482e-05	0.00700637	-0.399266	NOP14	5	5227
52	7.15201036877003e-05	0.00737257	-0.516118	PIN1	5	5380
53	7.19606527346436e-05	0.00737257	-0.402735	ARHGAP17	5	5234
54	7.70496084213746e-05	0.00768557	-0.396066	ENSG00000290032	5	5221
55	7.8280992678588e-05	0.00768557	-0.393402	TMEM63B	5	5215
56	7.92618472413212e-05	0.00768557	-0.490502	MAP4	5	5363
57	9.03688695702433e-05	0.00860517	-0.389476	CTNS	5	5208
58	9.19153078042864e-05	0.00860517	-0.443779	NT5DC2	5	5316
59	9.71866370316179e-05	0.00894447	-0.45832	PSMD4	5	5331
60	0.000103992	0.00941126	-0.382912	TACC2	5	5194
61	0.000107773	0.00959357	-0.387618	SLC41A3	5	5201
62	0.000135816	0.0118948	-0.587347	CD2AP	5	5414
63	0.000139388	0.0120139	-0.456831	MAP1LC3A	5	5328
64	0.000188853	0.016023	-0.478583	ACLY	5	5352
65	0.000204168	0.0170559	-0.457236	ENTPD6	5	5329
66	0.000215825	0.0177565	-0.462255	NIPSNAP1	5	5335
67	0.000219683	0.0177928	-0.619631	LTF	5	5420
68	0.000222992	0.0177928	-0.55671	IST1	5	5405
69	0.000226096	0.0177928	-0.72608	PTTG1IP	5	5429
70	0.000247157	0.0191724	-0.453747	SMARCC1	5	5325
71	0.000288981	0.0221009	-0.55168	MIDN	5	5403
72	0.000321314	0.023757	-0.494069	RNF7	5	5366
73	0.000323426	0.023757	-0.463119	UPK3BL1	5	5339
74	0.000323761	0.023757	-0.553199	MMADHC	5	5404
75	0.000370113	0.0267962	0.760226	MT-ND5	5	12
76	0.000384868	0.0274978	-0.528703	COL4A1	5	5390
77	0.000453622	0.0319892	-0.447324	PPP2R2A	5	5320
78	0.000511617	0.0356164	-0.515315	RALBP1	5	5379
79	0.000553395	0.0380372	-0.448019	CUL4A	5	5321
80	0.000565107	0.0383372	0.522265	CTSD	5	90
81	0.000571881	0.0383372	-0.551551	DAZAP1	5	5402
82	0.000598152	0.0396094	-0.428769	HNRNPH3	5	5294
83	0.000615913	0.0402941	-0.481935	COA6	5	5355
84	0.000643499	0.0415976	-0.56009	COX7A2L	5	5406
85	0.000663367	0.0423774	-0.399306	GLMP	5	5228
86	0.000691368	0.0436527	-0.709622	ATP5PO	5	5428
87	0.000775029	0.0483725	-0.405104	EIF2A	5	5242
88	0.000795129	0.0490631	-0.401572	PIH1D1	5	5231
89	0.000814733	0.0493534	-0.607108	TRIOBP	5	5419
90	0.000818013	0.0493534	-0.483496	NCSTN	5	5357
91	0.0008285	0.0494369	0.667985	ATP6V0A4	5	25
92	0.000988153	0.0583225	-0.396143	SOX9	5	5222
93	0.00108485	0.063341	-0.386589	VWA1	5	5200
94	0.00118417	0.0684049	-0.370119	PBDC1	5	5165
95	0.00128739	0.0726786	-0.497441	FAM50A	5	5371
96	0.00129258	0.0726786	-0.544376	C3	5	5398
97	0.00129831	0.0726786	-0.435877	PPP2R5B	5	5309
98	0.00141233	0.0782549	-0.40845	FAM20A	5	5246
99	0.00147763	0.0810459	0.655336	MT-CO1	5	28
100	0.00149827	0.0813559	-0.454153	PIP4P1	5	5326
101	0.00152516	0.081996	-0.410447	LRRC8A	5	5250
102	0.00155908	0.0829979	-0.389304	INPP1	5	5207
103	0.00160476	0.0846002	-0.427336	SPAG9	5	5289
104	0.00169061	0.088209	-0.394065	SEPTIN8	5	5217
105	0.00171352	0.088209	-0.540892	GANAB	5	5394
106	0.00172194	0.088209	-0.375563	C15orf48	5	5174
107	0.0017954	0.0911125	-0.38283	NRIP1	5	5193
108	0.00183332	0.0921751	-0.41771	UBR1	5	5271
109	0.00185029	0.0921752	-0.37287	TRAPPC6A	5	5171
110	0.00192306	0.0943164	-0.48838	SLC25A1	5	5361
111	0.00192801	0.0943164	-0.454357	RRAGC	5	5327
112	0.00197352	0.0956804	-0.432572	AIP	5	5305
113	0.00202269	0.0968689	-0.429776	SH3GL1	5	5296
114	0.00203371	0.0968689	-0.411228	NRDC	5	5251
115	0.0021685	0.101667	-0.361136	BBIP1	5	5141
116	0.0021891	0.101667	-0.512202	EIF6	5	5377
117	0.00219061	0.101667	-0.493388	BLVRB	5	5365
118	0.00243776	0.112178	-0.562248	TINAGL1	5	5408
119	0.00256614	0.117094	-0.382808	PSMD11	5	5192
120	0.00266472	0.120579	-0.484152	YIF1A	5	5358
121	0.00268708	0.120585	-0.378936	CXCL1	5	5184
122	0.00274543	0.122194	-0.412945	TSPAN15	5	5259
123	0.0027757	0.122537	-0.519371	UGDH	5	5383
124	0.00286234	0.123664	-0.474313	LRBA	5	5351
125	0.00286591	0.123664	-0.360313	CLDN10	5	5138
126	0.00289065	0.123664	-0.391034	ZFAND3	5	5212
127	0.00290661	0.123664	-0.495825	TOMM20	5	5370
128	0.00293038	0.123664	-0.392408	NELFCD	5	5213
129	0.00293787	0.123664	-0.347155	AP5Z1	5	5095
130	0.0031463	0.131419	-0.450872	ARHGAP29	5	5322
131	0.00319098	0.132268	-0.409813	HMG20B	5	5249
132	0.00362785	0.148499	-0.340291	SYS1	5	5072
133	0.00363726	0.148499	-0.538382	NCOA4	5	5392
134	0.00371371	0.150488	0.580489	MT-ND3	5	48
135	0.00380298	0.152964	-0.437506	SUMO1	5	5310
136	0.00405617	0.161949	0.699228	GNG11	5	21
137	0.00410862	0.162845	-0.530002	CD164	5	5391
138	0.00427556	0.168234	-0.520471	PXN	5	5384
139	0.0045204	0.175867	-0.367985	LSM10	5	5158
140	0.00453432	0.175867	-0.466851	LAMC1	5	5345
141	0.00460722	0.177109	-0.494981	RAB11FIP1	5	5369
142	0.00463159	0.177109	-0.344913	PMF1	5	5088
143	0.00474576	0.180206	-0.378771	DEAF1	5	5183
144	0.0048454	0.182712	-0.344413	ENSG00000267279	5	5086
145	0.00496816	0.185152	-0.36802	NEMF	5	5159
146	0.00497829	0.185152	-0.451353	TEX264	5	5323
147	0.00508185	0.187717	-0.522297	YPEL5	5	5387
148	0.00513634	0.188448	0.877337	NIPSNAP2	5	3
149	0.00518913	0.189107	-0.354481	COL14A1	5	5119
150	0.00531556	0.192003	-0.478953	AIF1L	5	5353
151	0.0053393	0.192003	-0.343716	NSF	5	5081
152	0.00556623	0.198846	-0.428609	WDR41	5	5293
153	0.00568143	0.201635	-0.541339	DCDC2	5	5395
154	0.00608234	0.213084	-0.412897	C22orf39	5	5258
155	0.0060825	0.213084	-0.382343	HOXB2	5	5190
156	0.00620901	0.216121	-0.445548	COPB2	5	5318
157	0.00638659	0.220886	0.933587	PNN	5	1
158	0.00652653	0.224298	-0.350896	SH2B1	5	5110
159	0.00666187	0.227231	-0.331434	TOR3A	5	5049
160	0.00669556	0.227231	-0.314706	SLC15A4	5	4972
161	0.00677585	0.228527	-0.364829	TRAP1	5	5145
162	0.00711867	0.238607	-0.312645	AVL9	5	4968
163	0.00716684	0.238748	-0.648781	RPL14	5	5423
164	0.00733281	0.242788	-0.367963	OBSL1	5	5157
165	0.00746914	0.245157	-0.372027	AQP3	5	5169
166	0.007522	0.245157	-0.365213	ADTRP	5	5146
167	0.00760285	0.245157	-0.492219	LINC01517	5	5364
168	0.00762114	0.245157	0.455545	MT-CYB	5	180
169	0.0076545	0.245157	0.678541	STARD7	5	24
170	0.00767526	0.245157	-0.44394	RELA	5	5317
171	0.00783129	0.247775	-0.471475	MRPS24	5	5348
172	0.0078485	0.247775	-0.524851	ENSG00000285080	5	5389
173	0.00823603	0.257609	-0.402264	REXO2	5	5233
174	0.00825486	0.257609	-0.365357	RAB5A	5	5147
175	0.00830481	0.257686	0.564677	NOP10	5	56
176	0.00853596	0.262157	-0.320714	PMVK	5	5009
177	0.00854546	0.262157	-0.369414	TNFAIP8	5	5164
178	0.00868263	0.263081	0.582336	PTGS1	5	46
179	0.00875299	0.263081	-0.581305	EIF4A1	5	5412
180	0.00875953	0.263081	-0.516802	JUP	5	5381
181	0.0087735	0.263081	0.560014	MT-ND4L	5	61
182	0.00888921	0.263081	-0.42879	PTDSS1	5	5295
183	0.00896643	0.263081	-0.521504	ABCC4	5	5386
184	0.00899117	0.263081	-0.442	MTHFS	5	5315
185	0.00900043	0.263081	-0.312284	MIEF1	5	4967
186	0.00903263	0.263081	-0.392436	HSDL2	5	5214
187	0.00906007	0.263081	-0.34535	SNAPC1	5	5091
188	0.00925915	0.267432	-0.352632	CHMP4C	5	5115
189	0.00943869	0.269613	-0.441351	ZNF503	5	5314
190	0.00947573	0.269613	-0.379489	GRB7	5	5185
191	0.00948362	0.269613	-0.416559	AGPAT2	5	5266
192	0.00967492	0.272884	0.503457	LAPTM5	5	104
193	0.00974379	0.272884	-0.691638	RPS5	5	5427
194	0.00974945	0.272884	-0.3539	PDHX	5	5117
195	0.0099222	0.274919	-0.323343	SNAPIN	5	5016
196	0.00992341	0.274919	-0.561684	GLS	5	5407
214	0.0126082	0.31878	0.826339	SLC41A2	5	5
246	0.0171325	0.378169	0.924495	RAB15	5	2
261	0.0182937	0.379971	0.8645	RUVBL2	5	4
314	0.0260876	0.449438	0.801768	PDZD8	5	6
339	0.0305686	0.489639	0.782058	NOP16	5	10
355	0.0349411	0.533343	0.792412	SAE1	5	8
356	0.0349721	0.533343	0.791619	PAK1	5	9

## Sheet: Supplementary Table S2
Term	Overlap	P.value	Adjusted.P.value	Old.P.value	Old.Adjusted.P.value	Odds.Ratio	Combined.Score	Genes	Cluster
Negative Regulation Of Cellular Process (GO:0048523)	18/537	6.59670372185697e-07	0.00098159	0	0	4.46543	63.5499	COL18A1;IFITM1;BTG2;TACSTD2;CXCL1;ENO1;ACVR1B;SOD2;CLU;RTN4;WARS1;RHOB;GJA1;CLDN3;PPP2R1A;ADAMTS1;PLXNB2;TP53	1
Regulation Of Cell Adhesion (GO:0030155)	9/144	3.62255041046338e-06	0.00269518	0	0	8.2587	103.468	PPP1CB;PPP2R1A;TPM1;ERBB2;TNC;SAA1;PLXNB2;PRKCA;LAMC1	1
Cellular Component Assembly (GO:0022607)	11/260	1.29706270100764e-05	0.00643343	0	0	5.51027	62.0061	NCKAP1;PPP2R1A;TUBGCP2;SLC2A1;HES1;LAMC1;TP53;BBLN;AP2M1;RTN4;AIF1L	1
Positive Regulation Of Gene Expression (GO:0010628)	14/480	5.62437206547992e-05	0.0180109	0	0	3.77799	36.9708	HDAC1;TNC;ARID1A;CLU;WARS1;GJA1;CDH3;CLDN3;ERBB2;ERP29;SAA1;PLXNB2;VIM;TP53	1
Negative Regulation Of Cell Migration (GO:0030336)	8/163	7.22517197897894e-05	0.0180109	0	0	6.34742	60.5249	IFITM1;GJA1;CLIC4;CLDN3;HDAC1;TPM1;TACSTD2;RHOB	1
Regulation Of Cell Migration (GO:0030334)	13/434	7.98653634624826e-05	0.0180109	0	0	3.86703	36.4861	IFITM1;CLIC4;MMP7;HDAC1;TPM1;TNC;PRKCA;ACTN4;SOD2;RHOB;CLDN3;PLXNB2;TMSB10	1
Protein-Containing Complex Organization (GO:0043933)	7/126	9.50750342793841e-05	0.0180109	0	0	7.20241	66.7004	PPP2R1A;TUBGCP2;SLC2A1;HES1;LAMC1;TP53;AP2M1	1
Maintenance Of Blood-Brain Barrier (GO:0035633)	2029-04-01	9.68327349645217e-05	0.0180109	0	0	19.3239	178.602	GJA1;CLDN3;LSR;LAMC1	1
Positive Regulation Of Multicellular Organismal Process (GO:0051240)	12/387	0.000109311	0.0180728	0	0	3.99118	36.4048	SMARCE1;GJA1;MUC1;HDAC1;LCN2;SPP1;SAA1;PRKCA;ENO1;ARID1A;ACVR1B;RTN4	1
Negative Regulation Of Cell Motility (GO:2000146)	7/133	0.000133379	0.0198468	0	0	6.79986	60.6705	IFITM1;CLIC4;CLDN3;HDAC1;TPM1;TACSTD2;RHOB	1
Regulation Of Cell Population Proliferation (GO:0042127)	17/766	0.000255933	0.0345681	0	0	2.86838	23.7232	COL18A1;IFITM1;BTG2;JUP;HDAC1;HMGB2;CXCL1;SOD2;CLU;WARS1;KITLG;CLDN3;ADAMTS1;EPCAM;ERBB2;HES1;TP53	1
Regulation Of Stem Cell Proliferation (GO:0072091)	2016-03-01	0.000300826	0.0345681	0	0	27.7189	224.772	GJA1;EPCAM;HMGB2	1
Positive Regulation Of Pattern Recognition Receptor Signaling Pathway (GO:0062208)	2039-04-01	0.000314123	0.0345681	0	0	13.7958	111.273	CYBA;PUM1;RTN4;LTF	1
Cell-Cell Junction Assembly (GO:0007043)	1971-05-01	0.000327908	0.0345681	0	0	9.18665	73.7025	GJA1;CDH3;JUP;CTNNA1;PRKCA	1
Regulation Of Angiogenesis (GO:0045765)	8/205	0.000348469	0.0345681	0	0	4.9835	39.6785	COL4A2;JUP;ADAMTS1;ERBB2;PRKCA;HSPG2;WARS1;RHOB	1
Negative Regulation Of Amyloid Precursor Protein Catabolic Process (GO:1902992)	2018-03-01	0.000432966	0.0394803	0	0	24.0206	186.036	FLOT2;CLU;RTN4	1
Protein-Containing Complex Assembly (GO:0065003)	10/328	0.000469558	0.0394803	0	0	3.88385	29.7647	GAK;PPP2R1A;TUBGCP2;SLC2A1;CYBA;HES1;LAMC1;CLU;TP53;AP2M1	1
Regulation Of Stem Cell Differentiation (GO:2000736)	2045-04-01	0.000547185	0.0394803	0	0	11.7733	88.4264	HDAC1;TACSTD2;HES1;ZFP36L2	1
Regulation Of mRNA Catabolic Process (GO:0061013)	2046-04-01	0.000595405	0.0394803	0	0	11.4925	85.346	PRKCA;VIM;PUM1;ZFP36L2	1
Positive Regulation Of Epithelial Cell Proliferation (GO:0050679)	6/123	0.000607116	0.0394803	0	0	6.2409	46.225	CDH3;ERBB2;HMGB2;PRKCA;LAMC1;RTN4	1
Negative Regulation Of Growth (GO:0045926)	6/124	0.000633615	0.0394803	0	0	6.1877	45.5666	GJA1;PPP2R1A;TMPRSS4;ENO1;TP53;RTN4	1
Central Nervous System Development (GO:0007417)	9/283	0.000667631	0.0394803	0	0	4.04035	29.5422	C3;NCKAP1;COL4A1;TUBGCP2;SLC2A1;PLXNB2;LSR;HSPG2;RTN4	1
Regulation Of Cell Growth (GO:0001558)	8/227	0.000683665	0.0394803	0	0	4.47785	32.6348	GJA1;PPP2R1A;ERBB2;TNC;ENO1;S100A9;TP53;RTN4	1
Renal Filtration Cell Differentiation (GO:0061318)	2026-05-02	0.000689844	0.0394803	0	0	79.6345	579.663	CD24;PROM1	1
Glomerular Epithelial Cell Differentiation (GO:0072311)	2026-05-02	0.000689844	0.0394803	0	0	79.6345	579.663	CD24;PROM1	1
Negative Regulation Of Amyloid Precursor Protein Biosynthetic Process (GO:0042985)	2026-05-02	0.000689844	0.0394803	0	0	79.6345	579.663	ITM2B;ITM2C	1
Positive Regulation Of Cell Adhesion (GO:0045785)	1988-05-01	0.000879936	0.0484943	0	0	7.29877	51.3516	TPM1;ERBB2;SAA1;PRKCA;LAMC1	1
Tight Junction Assembly (GO:0120192)	1953-04-01	0.00102082	0.0494003	0	0	9.84719	67.819	CLDN10;CLDN3;RAB13;LSR	1
Protein Homotetramerization (GO:0051289)	1953-04-01	0.00102082	0.0494003	0	0	9.84719	67.819	SOD2;CLU;GLS;CRYZ	1
Desmosome Organization (GO:0002934)	2026-06-02	0.00102905	0.0494003	0	0	59.7229	410.841	JUP;PRKCA	1
Positive Regulation Of Macromolecule Metabolic Process (GO:0010604)	10/364	0.00104307	0.0494003	0	0	3.48244	23.909	GJA1;CDH3;CLDN3;ANXA2;HDAC1;TNC;ERP29;CLU;TP53;WARS1	1
Apical Junction Assembly (GO:0043297)	1954-04-01	0.00109534	0.0494003	0	0	9.64976	65.7794	CLDN10;CLDN3;RAB13;CTNNA1	1
Cytoplasmic Translation (GO:0002181)	1993-05-01	0.00112877	0.0494003	0	0	6.88232	46.7077	EIF4A1;RPL31;RPL29;RPL18;RPL19	1
Positive Regulation Of Cellular Component Biogenesis (GO:0044089)	1993-05-01	0.00112877	0.0494003	0	0	6.88232	46.7077	VCP;CLDN3;PRKCA;CLU;WARS1	1
Positive Regulation Of Peptidase Activity (GO:0010952)	2025-03-01	0.00116883	0.0496922	0	0	16.3719	110.539	VCP;NCSTN;CLDN3	1
Regulation Of Programmed Cell Death (GO:0043067)	7/195	0.00132692	0.0548458	0	0	4.54302	30.097	VCP;MECOM;DAPK1;ACTN4;CLU;TP53;RTN4	1
Negative Regulation Of Cell Population Proliferation (GO:0008285)	10/379	0.00141054	0.0567264	0	0	3.33831	21.9119	COL18A1;IFITM1;BTG2;CLDN3;ADAMTS1;CXCL1;HES1;SOD2;TP53;WARS1	1
Positive Regulation Of Cellular Process (GO:0048522)	13/594	0.00156313	0.061209	0	0	2.779	17.9553	SMARCE1;HDAC1;TPM1;PRKCA;LAMC1;ARID1A;KITLG;CDH3;EPCAM;ERBB2;SAA1;HES1;S100A9	1
Hemopoiesis (GO:0030097)	5/101	0.00163041	0.0622064	0	0	6.30624	40.4793	KITLG;MECOM;PBXIP1;TP53;ZFP36L2	1
Negative Regulation Of Intrinsic Apoptotic Signaling Pathway (GO:2001243)	1961-04-01	0.0017271	0.064248	0	0	8.4617	53.8275	ENO1;PTTG1IP;SOD2;CLU	1
DNA Damage Response, Signal Transduction By P53 Class Mediator Resulting In Transcription Of P21 Class Mediator (GO:0006978)	2026-08-02	0.00189977	0.0673061	0	0	39.8112	249.458	MUC1;TP53	1
Negative Regulation Of Glycoprotein Biosynthetic Process (GO:0010561)	2026-08-02	0.00189977	0.0673061	0	0	39.8112	249.458	ITM2B;ITM2C	1
DNA Damage Response, Signal Transduction Resulting In Transcription (GO:0042772)	2026-09-02	0.0024291	0.0803223	0	0	34.1222	205.424	MUC1;TP53	1
Positive Regulation Of ATP Metabolic Process (GO:1903580)	2026-09-02	0.0024291	0.0803223	0	0	34.1222	205.424	VCP;ENO1	1
Myelin Maintenance (GO:0043217)	2026-09-02	0.0024291	0.0803223	0	0	34.1222	205.424	DEGS1;CLU	1
Regulation Of Apoptotic Process (GO:0042981)	14/705	0.002556	0.0808262	0	0	2.51822	15.032	VCP;DAPK1;HDAC1;ANXA5;ACTN4;CLU;FSTL1;RTN4;RHOB;BABAM2;ERBB2;TNFSF10;TP53;LTF	1
Epithelial Tube Morphogenesis (GO:0060562)	2033-03-01	0.00263964	0.0808262	0	0	12.0012	71.2525	COL4A1;HES1;RHOB	1
Positive Regulation Of Cellular Component Organization (GO:0051130)	5/113	0.00266605	0.0808262	0	0	5.60214	33.2047	VCP;CLDN3;ANXA2;CLU;WARS1	1
Response To Molecule Of Bacterial Origin (GO:0002237)	1969-04-01	0.00271647	0.0808262	0	0	7.41726	43.8243	SLPI;HMGB2;CD24;S100A9	1
Positive Regulation Of Cell Differentiation (GO:0045597)	8/283	0.00275899	0.0808262	0	0	3.55582	20.9541	SMARCE1;IFITM1;GJA1;KITLG;TACSTD2;LAMC1;ARID1A;LTF	1
Neutrophil Chemotaxis (GO:0030593)	1970-04-01	0.00286251	0.0808262	0	0	7.30451	42.7756	KLF5;SAA1;CXCL1;S100A9	1
Response To Estrogen (GO:0043627)	2034-03-01	0.00287739	0.0808262	0	0	11.6135	67.9491	SLC34A2;KRT19;CD24	1
Regulation Of Melanin Biosynthetic Process (GO:0048021)	2026-10-02	0.00301965	0.0808262	0	0	29.8554	173.239	CDH3;MFSD12	1
Positive Regulation Of Bone Resorption (GO:0045780)	2026-10-02	0.00301965	0.0808262	0	0	29.8554	173.239	SPP1;PRKCA	1
Regulation Of Amyloid Precursor Protein Biosynthetic Process (GO:0042984)	2026-10-02	0.00301965	0.0808262	0	0	29.8554	173.239	ITM2B;ITM2C	1
Cellular Response To Oxidative Stress (GO:0034599)	5/117	0.00309838	0.0808262	0	0	5.40096	31.2007	DAPK1;TPM1;SOD2;TP53;ZFP36L2	1
Positive Regulation Of Angiogenesis (GO:0045766)	5/119	0.00333253	0.0808262	0	0	5.30567	30.2637	PKM;JUP;PRKCA;JAK1;RHOB	1
Granulocyte Chemotaxis (GO:0071621)	1973-04-01	0.00333268	0.0808262	0	0	6.98586	39.8472	KLF5;SAA1;CXCL1;S100A9	1
Protein Tetramerization (GO:0051262)	1973-04-01	0.00333268	0.0808262	0	0	6.98586	39.8472	SOD2;CLU;GLS;CRYZ	1
Generation Of Neurons (GO:0048699)	6/172	0.00336265	0.0808262	0	0	4.38777	24.9885	TUBGCP2;ERBB2;DCDC2;PLXNB2;RTN4;ITM2C	1
Regulation Of mRNA Stability (GO:0043488)	1974-04-01	0.00350041	0.0808262	0	0	6.88571	38.9379	PRKCA;VIM;PUM1;ZFP36L2	1
Positive Regulation Of Cellular Biosynthetic Process (GO:0031328)	6/174	0.00355895	0.0808262	0	0	4.3351	24.4425	CDH3;NNMT;ERBB2;PLXNB2;VIM;CLU	1
Gene Expression (GO:0010467)	8/296	0.00362353	0.0808262	0	0	3.39306	19.07	RPL31;HNRNPA2B1;ADAR;HNRNPH3;RPL29;RPL18;WARS1;RPL19	1
Regulation Of Vascular Associated Smooth Muscle Cell Proliferation (GO:1904705)	2037-03-01	0.00366809	0.0808262	0	0	10.5872	59.3737	GJA1;TPM1;SOD2	1
Regulation Of Homotypic Cell-Cell Adhesion (GO:0034110)	2026-11-02	0.00367038	0.0808262	0	0	26.5368	148.804	PRKCA;JAK1	1
Podocyte Differentiation (GO:0072112)	2026-11-02	0.00367038	0.0808262	0	0	26.5368	148.804	CD24;PROM1	1
Macrophage Chemotaxis (GO:0048246)	2026-11-02	0.00367038	0.0808262	0	0	26.5368	148.804	KLF5;SAA1	1
Translation (GO:0006412)	7/234	0.00369367	0.0808262	0	0	3.75503	21.0324	MRPL53;RPL31;MRPL19;RPL29;RPL18;WARS1;RPL19	1
Extracellular Matrix Organization (GO:0030198)	6/176	0.00376364	0.0811637	0	0	4.28366	23.913	COL18A1;MMP7;COL4A2;COL4A1;ADAMTS1;LAMC1	1
Regulation Of Cell Motility (GO:2000145)	5/123	0.00383862	0.0815981	0	0	5.12478	28.5073	TNC;TACSTD2;PLXNB2;TMSB10;RHOB	1
Neutrophil Migration (GO:1990266)	1977-04-01	0.00403781	0.0846235	0	0	6.60174	36.3891	KLF5;SAA1;CXCL1;S100A9	1
Negative Regulation Of Cell Growth (GO:0030308)	5/125	0.0041113	0.0846465	0	0	5.03885	27.6836	GJA1;PPP2R1A;ENO1;TP53;RTN4	1
Retina Homeostasis (GO:0001895)	2039-03-01	0.00426185	0.0846465	0	0	9.99798	54.5695	PIGR;CDH3;LTF	1
Negative Regulation Of Stem Cell Differentiation (GO:2000737)	2026-12-02	0.00438023	0.0846465	0	0	23.8819	129.695	HES1;ZFP36L2	1
Cellular Component Maintenance (GO:0043954)	2026-12-02	0.00438023	0.0846465	0	0	23.8819	129.695	CLDN3;ITGA3	1
Regulation Of Transcription From RNA Polymerase II Promoter In Response To Stress (GO:0043618)	2026-12-02	0.00438023	0.0846465	0	0	23.8819	129.695	MUC1;TP53	1
Macrophage Migration (GO:1905517)	2026-12-02	0.00438023	0.0846465	0	0	23.8819	129.695	KLF5;SAA1	1
Endothelial Cell Migration (GO:0043542)	2040-03-01	0.00457929	0.086253	0	0	9.72727	52.3931	RAB13;FSTL1;S100A9	1
Positive Regulation Of Stem Cell Population Maintenance (GO:1902459)	2040-03-01	0.00457929	0.086253	0	0	9.72727	52.3931	SMARCE1;HDAC1;ARID1A	1
Regulation Of Release Of Cytochrome C From Mitochondria (GO:0090199)	2041-03-01	0.00491068	0.090211	0	0	9.47081	50.3501	TNFSF10;CLU;TP53	1
Stem Cell Differentiation (GO:0048863)	2041-03-01	0.00491068	0.090211	0	0	9.47081	50.3501	EPCAM;PUM1;TP53	1
Immune Response-Regulating Cell Surface Receptor Signaling Pathway (GO:0002768)	2013-02-01	0.00514818	0.0922951	0	0	21.7097	114.391	PIGR;CD24	1
Membrane Protein Intracellular Domain Proteolysis (GO:0031293)	2013-02-01	0.00514818	0.0922951	0	0	21.7097	114.391	NCSTN;MMP7	1
Positive Regulation Of Receptor-Mediated Endocytosis (GO:0048260)	2043-03-01	0.00561596	0.0992689	0	0	8.99636	46.6204	C3;ANXA2;CLU	1
Protein Localization To Membrane (GO:0072657)	6/192	0.00572957	0.0992689	0	0	3.91199	20.1941	GAK;PIGR;JUP;RAB13;FLOT2;AGRN	1
Positive Regulation Of Amide Metabolic Process (GO:0034250)	1985-04-01	0.00573731	0.0992689	0	0	5.94731	30.6926	ERBB2;PLXNB2;VIM;CLU	1
Regulation Of Cell Differentiation (GO:0045595)	6/193	0.00587329	0.10015	0	0	3.89087	19.9887	SMARCE1;PPP2R1A;HDAC1;FLOT2;CD24;ARID1A	1
Regulation Of ATP Biosynthetic Process (GO:2001169)	2014-02-01	0.00597322	0.10015	0	0	19.8996	101.895	VCP;ENO1	1
Bone Development (GO:0060348)	2044-03-01	0.00599017	0.10015	0	0	8.7765	44.9149	GJA1;TP53;LTF	1
Positive Regulation Of mRNA Catabolic Process (GO:0061014)	2045-03-01	0.00637895	0.105465	0	0	8.5671	43.3046	BTG2;PUM1;ZFP36L2	1
Myofibril Assembly (GO:0030239)	2046-03-01	0.00678246	0.108503	0	0	8.36744	41.7821	KRT19;TPM1;OBSL1	1
Positive Regulation Of Sprouting Angiogenesis (GO:1903672)	2015-02-01	0.00685434	0.108503	0	0	18.3679	91.5251	PKM;JAK1	1
Protein Localization To Cell-Cell Junction (GO:0150105)	2015-02-01	0.00685434	0.108503	0	0	18.3679	91.5251	LSR;JAK1	1
Regulation Of Amyloid-Beta Clearance (GO:1900221)	2015-02-01	0.00685434	0.108503	0	0	18.3679	91.5251	HDAC1;CLU	1
Bicellular Tight Junction Assembly (GO:0070830)	2047-03-01	0.00720081	0.111354	0	0	8.17686	40.341	CLDN10;CLDN3;RAB13	1
Ras Protein Signal Transduction (GO:0007265)	5/144	0.00742929	0.111354	0	0	4.3459	21.305	NCKAP1;ARHGAP1;ARHGAP29;TP53;RHOB	1
Defense Response To Bacterium (GO:0042742)	6/204	0.00763275	0.111354	0	0	3.67265	17.9053	RNF213;SLPI;LCN2;HMGB2;S100A9;LTF	1
Negative Regulation Of Gene Expression (GO:0010629)	8/336	0.00763818	0.111354	0	0	2.97317	14.493	BTG2;CLDN3;DAPK1;HDAC1;ERP29;FLOT2;PUM1;ZFP36L2	1
Negative Regulation Of Apoptotic Process (GO:0043066)	10/482	0.00770156	0.111354	0	0	2.59601	12.633	BABAM2;HDAC1;ANXA5;ERBB2;PRKCA;SOD2;CLU;TP53;FSTL1;LTF	1
Negative Regulation Of Intrinsic Apoptotic Signaling Pathway By P53 Class Mediator (GO:1902254)	2016-02-01	0.00779056	0.111354	0	0	17.0551	82.7997	MUC1;PTTG1IP	1
Ruffle Organization (GO:0031529)	2016-02-01	0.00779056	0.111354	0	0	17.0551	82.7997	TPM1;AIF1L	1
Positive Regulation Of Stem Cell Proliferation (GO:2000648)	2016-02-01	0.00779056	0.111354	0	0	17.0551	82.7997	GJA1;EPCAM	1
Negative Regulation Of ATP-dependent Activity (GO:0032780)	2016-02-01	0.00779056	0.111354	0	0	17.0551	82.7997	TP53;LTF	1
Negative Regulation Of Amyloid-Beta Formation (GO:1902430)	2016-02-01	0.00779056	0.111354	0	0	17.0551	82.7997	CLU;RTN4	1
Negative Regulation Of Amide Metabolic Process (GO:0034249)	1993-04-01	0.00785764	0.111354	0	0	5.41052	26.2209	BTG2;DAPK1;CLU;RTN4	1
Positive Regulation Of Cell Migration (GO:0030335)	7/272	0.00824847	0.11579	0	0	3.21034	15.4023	CLDN3;MMP7;PRKCA;ACTN4;ACVR1B;SOD2;RTN4	1
DNA Damage Response, Signal Transduction By P53 Class Mediator Resulting In Cell Cycle Arrest (GO:0006977)	2017-02-01	0.0087809	0.119871	0	0	15.9173	75.3711	MUC1;TP53	1
Negative Regulation Of Vascular Associated Smooth Muscle Cell Proliferation (GO:1904706)	2017-02-01	0.0087809	0.119871	0	0	15.9173	75.3711	TPM1;SOD2	1
Positive Regulation Of Transcription From RNA Polymerase II Promoter In Response To Stress (GO:0036003)	2017-02-01	0.0087809	0.119871	0	0	15.9173	75.3711	MUC1;TP53	1
Positive Regulation Of Protein-Containing Complex Assembly (GO:0031334)	1998-04-01	0.00941386	0.125356	0	0	5.12143	23.8944	VCP;CLU;TP53;WARS1	1
Rho Protein Signal Transduction (GO:0007266)	1952-03-01	0.00951963	0.125356	0	0	7.34063	34.1662	ARHGAP1;ARHGAP29;RHOB	1
Cellular Response To Ionizing Radiation (GO:0071479)	1952-03-01	0.00951963	0.125356	0	0	7.34063	34.1662	BABAM2;TP53;RHOB	1
Regulation Of Cell Development (GO:0060284)	1952-03-01	0.00951963	0.125356	0	0	7.34063	34.1662	ANXA2;HMGB2;HES1	1
Cell Junction Maintenance (GO:0034331)	2018-02-01	0.0098244	0.127119	0	0	14.9217	68.9813	CLDN3;SDF4	1
Positive Regulation Of G Protein-Coupled Receptor Signaling Pathway (GO:0045745)	2018-02-01	0.0098244	0.127119	0	0	14.9217	68.9813	C3;PRKCA	1
Negative Regulation Of Viral Genome Replication (GO:0045071)	1953-03-01	0.0100296	0.128306	0	0	7.19345	33.1058	IFITM1;SLPI;LTF	1
Antimicrobial Humoral Response (GO:0019730)	4/100	0.0100885	0.128306	0	0	5.01423	23.0472	SLPI;CXCL1;S100A9;LTF	1
Regulation Of Exocytosis (GO:0017157)	1954-03-01	0.0105551	0.131983	0	0	7.05205	32.0949	ANXA2;SEPTIN2;RAB13	1
Regulation Of Myoblast Differentiation (GO:0045661)	1954-03-01	0.0105551	0.131983	0	0	7.05205	32.0949	SMARCE1;FLOT2;ARID1A	1
Peptide Biosynthetic Process (GO:0043043)	5/158	0.0108335	0.132107	0	0	3.94543	17.8535	RPL31;RPL29;RPL18;WARS1;RPL19	1
Regulation Of Cellular Response To Growth Factor Stimulus (GO:0090287)	2019-02-01	0.0109201	0.132107	0	0	14.0432	63.4354	ITGA3;FSTL1	1
Release Of Cytochrome C From Mitochondria (GO:0001836)	2019-02-01	0.0109201	0.132107	0	0	14.0432	63.4354	SOD2;CLU	1
Cortical Actin Cytoskeleton Organization (GO:0030866)	2019-02-01	0.0109201	0.132107	0	0	14.0432	63.4354	NCKAP1;RAB13	1
Response To Lipopolysaccharide (GO:0032496)	5/159	0.0111113	0.132337	0	0	3.91961	17.6374	SLPI;HMGB2;CXCL1;VIM;S100A9	1
Nervous System Development (GO:0007399)	9/433	0.011117	0.132337	0	0	2.59096	11.6574	NCKAP1;ERBB2;SLC2A1;HOXB2;CXCL1;HES1;L1CAM;ACVR1B;ITM2B	1
Regulation Of Stem Cell Population Maintenance (GO:2000036)	1956-03-01	0.0116534	0.136537	0	0	6.78525	30.209	SMARCE1;HDAC1;ARID1A	1
Cellular Response To Peptide (GO:1901653)	1956-03-01	0.0116534	0.136537	0	0	6.78525	30.209	GJA1;VIM;TP53	1
Positive Regulation Of Protein Modification Process (GO:0031401)	6/225	0.0119992	0.139192	0	0	3.31693	14.6705	C3;CLDN3;NNMT;ERBB2;ERP29;FAM20A	1
Positive Regulation Of Protein Processing (GO:0010954)	2020-02-01	0.0120671	0.139192	0	0	13.2624	58.5836	ANXA2;ENO1	1
Endosome To Lysosome Transport (GO:0008333)	1957-03-01	0.0122262	0.139943	0	0	6.65926	29.3285	VCP;HOOK1;RHOB	1
Positive Regulation Of Translation (GO:0045727)	4/108	0.0130982	0.14878	0	0	4.62664	20.0578	PKM;ERBB2;PLXNB2;VIM	1
Regulation Of Lipopolysaccharide-Mediated Signaling Pathway (GO:0031664)	2021-02-01	0.0132644	0.149526	0	0	12.5637	54.3089	PRKCA;LTF	1
Positive Regulation Of Cysteine-Type Endopeptidase Activity Involved In Apoptotic Process (GO:0043280)	4/109	0.0135104	0.150026	0	0	4.58235	19.7238	VCP;DAPK1;TNFSF10;S100A9	1
Extracellular Structure Organization (GO:0043062)	4/109	0.0135104	0.150026	0	0	4.58235	19.7238	MMP7;COL4A2;COL4A1;ADAMTS1	1
Response To Lipid (GO:0033993)	4/110	0.0139307	0.1515	0	0	4.53889	19.3977	SLPI;HMGB2;SPP1;S100A9	1
External Encapsulating Structure Organization (GO:0045229)	4/110	0.0139307	0.1515	0	0	4.53889	19.3977	MMP7;COL4A2;COL4A1;ADAMTS1	1
protein-DNA Complex Organization (GO:0071824)	1960-03-01	0.0140406	0.1515	0	0	6.30781	26.9079	HDAC1;HMGB2;HMGN3	1
Positive Regulation Of Developmental Process (GO:0051094)	6/233	0.0140504	0.1515	0	0	3.19873	13.6429	SMARCE1;GJA1;HDAC1;ARID1A;ACVR1B;RTN4	1
Brain Development (GO:0007420)	5/169	0.0141611	0.151595	0	0	3.67874	15.6613	COL4A1;TUBGCP2;PLXNB2;HSPG2;RTN4	1
Positive Regulation Of Viral Life Cycle (GO:1903902)	2022-02-01	0.0145111	0.153138	0	0	11.9349	50.5187	TMPRSS4;KPNA6	1
Membrane Protein Ectodomain Proteolysis (GO:0006509)	2022-02-01	0.0145111	0.153138	0	0	11.9349	50.5187	NCSTN;MMP7	1
Negative Regulation Of Viral Process (GO:0048525)	1961-03-01	0.0146775	0.153804	0	0	6.19875	26.1676	IFITM1;SLPI;LTF	1
Positive Regulation Of Apoptotic Signaling Pathway (GO:2001235)	1962-03-01	0.0153306	0.159271	0	0	6.09337	25.4575	TNFSF10;S100A9;TP53	1
Negative Regulation Of Programmed Cell Death (GO:0043069)	8/381	0.0154134	0.159271	0	0	2.60845	10.8838	BABAM2;MECOM;HDAC1;ANXA5;ERBB2;TP53;FSTL1;LTF	1
Entrainment Of Circadian Clock By Photoperiod (GO:0043153)	2023-02-01	0.0158063	0.162205	0	0	11.366	47.1389	PPP1CB;TP53	1
Regulation Of Secretion By Cell (GO:1903530)	1964-03-01	0.0166853	0.170053	0	0	5.893	24.1214	SEPTIN2;RAB13;SAA1	1
Positive Regulation Of Protein Serine/Threonine Kinase Activity (GO:0071902)	4/117	0.0171059	0.171262	0	0	4.25621	17.3157	ERBB2;ERP29;CD24;LTF	1
Photoperiodism (GO:0009648)	2024-02-01	0.0171492	0.171262	0	0	10.8488	44.1093	PPP1CB;TP53	1
Iron Ion Transport (GO:0006826)	2024-02-01	0.0171492	0.171262	0	0	10.8488	44.1093	ARHGAP1;LTF	1
Antimicrobial Humoral Immune Response Mediated By Antimicrobial Peptide (GO:0061844)	1965-03-01	0.017387	0.172479	0	0	5.79765	23.4923	CXCL1;S100A9;LTF	1
Negative Regulation Of Intrinsic Apoptotic Signaling Pathway In Response To DNA Damage (GO:1902230)	2025-02-01	0.0185388	0.181485	0	0	10.3766	41.3809	MUC1;CLU	1
Positive Regulation Of Release Of Cytochrome C From Mitochondria (GO:0090200)	2025-02-01	0.0185388	0.181485	0	0	10.3766	41.3809	TNFSF10;TP53	1
Regulation Of Viral Genome Replication (GO:0045069)	1967-03-01	0.0188393	0.183221	0	0	5.61591	22.3053	IFITM1;SLPI;LTF	1
Macromolecule Biosynthetic Process (GO:0009059)	5/183	0.0193088	0.186568	0	0	3.38699	13.3691	RPL31;RPL29;RPL18;WARS1;RPL19	1
Intermediate Filament Organization (GO:0045109)	1968-03-01	0.0195899	0.188063	0	0	5.52923	21.745	KRT19;VIM;BBLN	1
Regulation Of Nucleotide-Excision Repair (GO:2000819)	2026-02-01	0.0199742	0.188112	0	0	9.94378	38.9131	SMARCE1;ARID1A	1
Positive Regulation Of Erythrocyte Differentiation (GO:0045648)	2026-02-01	0.0199742	0.188112	0	0	9.94378	38.9131	HMGB2;ACVR1B	1
Mitotic G1 DNA Damage Checkpoint Signaling (GO:0031571)	2026-02-01	0.0199742	0.188112	0	0	9.94378	38.9131	MUC1;TP53	1
Regulation Of Endopeptidase Activity (GO:0052548)	1969-03-01	0.0203569	0.19051	0	0	5.44518	21.2054	NCSTN;HDAC1;SERPING1	1
Cellular Response To Epidermal Growth Factor Stimulus (GO:0071364)	2027-02-01	0.0214547	0.195857	0	0	9.54554	36.6722	ERBB2;ZFP36L2	1
Clathrin-Dependent Endocytosis (GO:0072583)	2027-02-01	0.0214547	0.195857	0	0	9.54554	36.6722	GAK;AP2M1	1
Cortical Cytoskeleton Organization (GO:0030865)	2027-02-01	0.0214547	0.195857	0	0	9.54554	36.6722	NCKAP1;RAB13	1
Positive Regulation Of Mitotic Cell Cycle (GO:0045931)	2027-02-01	0.0214547	0.195857	0	0	9.54554	36.6722	HES1;PRKCA	1
Cellular Response To Oxygen-Containing Compound (GO:1901701)	8/406	0.0216449	0.196388	0	0	2.44146	9.35807	VCP;CLIC4;DAPK1;TPM1;HMGB2;CXCL1;VIM;CLU	1
Response To Ionizing Radiation (GO:0010212)	1972-03-01	0.022756	0.202327	0	0	5.20764	19.7001	BABAM2;TP53;RHOB	1
Regulation Of Monoatomic Ion Transport (GO:0043269)	2028-02-01	0.0229794	0.202327	0	0	9.17794	34.6298	CLDN10;KCNJ16	1
Protein Localization To Golgi Apparatus (GO:0034067)	2028-02-01	0.0229794	0.202327	0	0	9.17794	34.6298	GAK;OBSL1	1
Mucosal Immune Response (GO:0002385)	2028-02-01	0.0229794	0.202327	0	0	9.17794	34.6298	PIGR;LTF	1
Regulation Of Bone Resorption (GO:0045124)	2028-02-01	0.0229794	0.202327	0	0	9.17794	34.6298	SPP1;PRKCA	1
Protein Homooligomerization (GO:0051260)	4/129	0.0235304	0.204643	0	0	3.84527	14.4177	SOD2;CLU;GLS;CRYZ	1
Cellular Response To Reactive Oxygen Species (GO:0034614)	1973-03-01	0.0235884	0.204643	0	0	5.13299	19.2333	TPM1;CLU;RHOB	1
Regulation Of Signal Transduction (GO:0009966)	5/193	0.023655	0.204643	0	0	3.2052	12.0008	PPP2R1A;ITGA3;DCDC2;CD24;CLU	1
Regulation Of Cell Cycle Process (GO:0010564)	4/130	0.0241234	0.204893	0	0	3.81456	14.2076	SMARCE1;PUM1;ARID1A;OBSL1	1
Regulation Of Muscle Contraction (GO:0006937)	2029-02-01	0.0245473	0.204893	0	0	8.83757	32.7622	TPM1;ENO1	1
Defense Response To Fungus (GO:0050832)	2029-02-01	0.0245473	0.204893	0	0	8.83757	32.7622	S100A9;LTF	1
Sarcomere Organization (GO:0045214)	2029-02-01	0.0245473	0.204893	0	0	8.83757	32.7622	KRT19;TPM1	1
Glycolytic Process (GO:0006096)	2029-02-01	0.0245473	0.204893	0	0	8.83757	32.7622	PKM;ENO1	1
Regulation Of Protein Phosphorylation (GO:0001932)	6/265	0.0247005	0.204893	0	0	2.79894	10.3587	C3;CLDN3;ERBB2;ERP29;PLXNB2;FAM20A	1
Synapse Organization (GO:0050808)	4/131	0.0247253	0.204893	0	0	3.78433	14.0017	TNC;SDF4;L1CAM;AGRN	1
Positive Regulation Of Protein Metabolic Process (GO:0051247)	5/196	0.0250724	0.204893	0	0	3.15437	11.627	VCP;ERBB2;PLXNB2;VIM;CLU	1
Nucleosome Organization (GO:0034728)	1975-03-01	0.0253023	0.204893	0	0	4.9899	18.3472	SMARCE1;HMGB2;ARID1A	1
Positive Regulation Of Neurogenesis (GO:0050769)	1975-03-01	0.0253023	0.204893	0	0	4.9899	18.3472	VCAN;PLXNB2;OBSL1	1
Plasma Membrane Bounded Cell Projection Organization (GO:0120036)	4/132	0.0253363	0.204893	0	0	3.75457	13.8	BTG2;TPM1;RAB13;L1CAM	1
Epithelial Cell Differentiation (GO:0030855)	4/132	0.0253363	0.204893	0	0	3.75457	13.8	KRT19;HDAC1;HNRNPH3;FSTL1	1
DNA Geometric Change (GO:0032392)	2030-02-01	0.0261578	0.207036	0	0	8.52151	31.0491	HNRNPA2B1;HMGB2	1
Regulation Of Vasculature Development (GO:1901342)	2030-02-01	0.0261578	0.207036	0	0	8.52151	31.0491	ERBB2;WARS1	1
Response To Epidermal Growth Factor (GO:0070849)	2030-02-01	0.0261578	0.207036	0	0	8.52151	31.0491	ERBB2;ZFP36L2	1
Cytoplasmic Translational Initiation (GO:0002183)	2030-02-01	0.0261578	0.207036	0	0	8.52151	31.0491	EIF4A1;EIF2S3	1
Actomyosin Structure Organization (GO:0031032)	1977-03-01	0.0270816	0.213214	0	0	4.85455	17.5196	PDLIM1;KRT19;TPM1	1
Regulation Of Transmembrane Receptor Protein Serine/Threonine Kinase Signaling Pathway (GO:0090092)	2031-02-01	0.02781	0.217529	0	0	8.22725	29.473	ITGA3;FSTL1	1
Regulation Of Gene Expression (GO:0010468)	16/1127	0.0279818	0.217529	0	0	1.77375	6.34327	HDAC1;TMPRSS4;TNC;PUM1;ACVR1B;CLU;WARS1;GJA1;CDH3;CLDN3;PPP2R1A;ERP29;FLOT2;HNRNPH3;TP53;LTF	1
Regulation Of Translation (GO:0006417)	5/202	0.0280682	0.217529	0	0	3.05736	10.9243	BTG2;DAPK1;ERBB2;PLXNB2;VIM	1
Protein Localization To Plasma Membrane (GO:0072659)	4/137	0.0285272	0.21994	0	0	3.61251	12.8493	GAK;JUP;RAB13;FLOT2	1
Response To Insulin (GO:0032868)	1979-03-01	0.0289262	0.220729	0	0	4.72632	16.7454	PKM;RAB13;SLC2A1	1
Positive Regulation Of Endocytosis (GO:0045807)	1979-03-01	0.0289262	0.220729	0	0	4.72632	16.7454	C3;CYBA;CLU	1
Regulation Of Metaphase/Anaphase Transition Of Cell Cycle (GO:1902099)	2032-02-01	0.029503	0.22172	0	0	7.95261	28.0191	SMARCE1;ARID1A	1
miRNA Processing (GO:0035196)	2032-02-01	0.029503	0.22172	0	0	7.95261	28.0191	HNRNPA2B1;PUM1	1
Muscle Cell Development (GO:0055001)	2032-02-01	0.029503	0.22172	0	0	7.95261	28.0191	HES1;ACTN4	1
Regulation Of Canonical Wnt Signaling Pathway (GO:0060828)	5/207	0.0307315	0.222924	0	0	2.98093	10.381	VCP;CDH3;JUP;HDAC1;BICC1	1
Regulation Of Sprouting Angiogenesis (GO:1903670)	2033-02-01	0.0312361	0.222924	0	0	7.69569	26.6746	PKM;JAK1	1
Positive Regulation Of DNA Binding (GO:0043388)	2033-02-01	0.0312361	0.222924	0	0	7.69569	26.6746	HMGB2;HES1	1
Regulation Of G0 To G1 Transition (GO:0070316)	2033-02-01	0.0312361	0.222924	0	0	7.69569	26.6746	SMARCE1;ARID1A	1
Regulation Of Amyloid-Beta Formation (GO:1902003)	2033-02-01	0.0312361	0.222924	0	0	7.69569	26.6746	CLU;RTN4	1
Protein Localization To Cell Periphery (GO:1990778)	4/142	0.0319469	0.222924	0	0	3.48074	11.9865	GAK;JUP;RAB13;FLOT2	1
Positive Regulation Of Proteasomal Ubiquitin-Dependent Protein Catabolic Process (GO:0032436)	1983-03-01	0.0328101	0.222924	0	0	4.48909	15.3393	VCP;SUMO2;CLU	1
Positive Regulation Of Ubiquitin-Dependent Protein Catabolic Process (GO:2000060)	1983-03-01	0.0328101	0.222924	0	0	4.48909	15.3393	VCP;SUMO2;CLU	1
Negative Regulation Of Mitotic Cell Cycle (GO:0045930)	2034-02-01	0.0330086	0.222924	0	0	7.45482	25.4283	BTG2;ZFP36L2	1
Apoptotic Mitochondrial Changes (GO:0008637)	2034-02-01	0.0330086	0.222924	0	0	7.45482	25.4283	SOD2;CLU	1
Cellular Response To Hydrogen Peroxide (GO:0070301)	2034-02-01	0.0330086	0.222924	0	0	7.45482	25.4283	CLU;RHOB	1
Superoxide Metabolic Process (GO:0006801)	2034-02-01	0.0330086	0.222924	0	0	7.45482	25.4283	CYBA;SOD2	1
Membrane Protein Proteolysis (GO:0033619)	2034-02-01	0.0330086	0.222924	0	0	7.45482	25.4283	NCSTN;MMP7	1
Regulation Of Axon Extension (GO:0030516)	2035-02-01	0.0348195	0.222924	0	0	7.22855	24.2704	L1CAM;RTN4	1
Positive Regulation Of Canonical Wnt Signaling Pathway (GO:0090263)	1985-03-01	0.0348489	0.222924	0	0	4.37916	14.6997	VCP;CDH3;JUP	1
Integrin-Mediated Signaling Pathway (GO:0007229)	1985-03-01	0.0348489	0.222924	0	0	4.37916	14.6997	ADAMTS1;ITGA3;ITGB6	1
mRNA Metabolic Process (GO:0016071)	1985-03-01	0.0348489	0.222924	0	0	4.37916	14.6997	HNRNPA2B1;TP53;ZFP36L2	1
Negative Regulation Of Protein Metabolic Process (GO:0051248)	4/147	0.0355974	0.222924	0	0	3.35818	11.2011	BTG2;DAPK1;FLOT2;CLU	1
Regulation Of Mitotic Cell Cycle Phase Transition (GO:1901990)	1986-03-01	0.0358925	0.222924	0	0	4.32618	14.3942	SMARCE1;ARID1A;ZFP36L2	1
DNA Damage Response, Signal Transduction By P53 Class Mediator (GO:0030330)	2036-02-01	0.0366682	0.222924	0	0	7.01559	23.1925	MUC1;TP53	1
Regulation Of Erythrocyte Differentiation (GO:0045646)	2036-02-01	0.0366682	0.222924	0	0	7.01559	23.1925	HMGB2;ACVR1B	1
Positive Regulation Of Myeloid Cell Differentiation (GO:0045639)	2036-02-01	0.0366682	0.222924	0	0	7.01559	23.1925	HMGB2;ACVR1B	1
Neuron Development (GO:0048666)	4/150	0.0378991	0.222924	0	0	3.28867	10.7633	UGDH;BTG2;RAB13;L1CAM	1
Negative Regulation Of Smooth Muscle Cell Proliferation (GO:0048662)	2037-02-01	0.0385539	0.222924	0	0	6.8148	22.1869	TPM1;SOD2	1
Type I Interferon-Mediated Signaling Pathway (GO:0060337)	2037-02-01	0.0385539	0.222924	0	0	6.8148	22.1869	IFITM1;JAK1	1
Positive Regulation Of Cell Motility (GO:2000147)	5/221	0.0390141	0.222924	0	0	2.78573	9.03644	CLDN3;MMP7;PRKCA;ACTN4;SOD2	1
Negative Regulation Of Nucleic Acid-Templated Transcription (GO:1903507)	8/456	0.0390978	0.222924	0	0	2.16339	7.01304	SMARCE1;MECOM;HDAC1;HMGB2;PBXIP1;HES1;ENO1;TP53	1
Positive Regulation Of DNA Repair (GO:0045739)	1989-03-01	0.0391187	0.222924	0	0	4.17463	13.5306	SMARCE1;BABAM2;ARID1A	1
Cellular Response To Organic Cyclic Compound (GO:0071407)	4/152	0.03948	0.222924	0	0	3.2439	10.4842	JUP;CTNNA1;SPP1;CLU	1
Positive Regulation Of NF-kappaB Transcription Factor Activity (GO:0051092)	4/152	0.03948	0.222924	0	0	3.2439	10.4842	FLOT2;CLU;S100A9;LTF	1
Positive Regulation Of Proteasomal Protein Catabolic Process (GO:1901800)	1990-03-01	0.0402259	0.222924	0	0	4.12644	13.2592	VCP;SUMO2;CLU	1
Cellular Response To Type I Interferon (GO:0071357)	2038-02-01	0.0404759	0.222924	0	0	6.62517	21.2472	IFITM1;JAK1	1
Positive Regulation Of Axonogenesis (GO:0050772)	2038-02-01	0.0404759	0.222924	0	0	6.62517	21.2472	PLXNB2;L1CAM	1
Positive Regulation Of Myoblast Differentiation (GO:0045663)	2038-02-01	0.0404759	0.222924	0	0	6.62517	21.2472	SMARCE1;ARID1A	1
Negative Regulation Of Glial Cell Proliferation (GO:0060253)	2026-05-01	0.0413041	0.222924	0	0	29.6826	94.5924	HES1	1
ERBB2-EGFR Signaling Pathway (GO:0038134)	2026-05-01	0.0413041	0.222924	0	0	29.6826	94.5924	ERBB2	1
Regulation Of Establishment Of T Cell Polarity (GO:1903903)	2026-05-01	0.0413041	0.222924	0	0	29.6826	94.5924	FLOT2	1
L-ascorbic Acid Metabolic Process (GO:0019852)	2026-05-01	0.0413041	0.222924	0	0	29.6826	94.5924	SLC2A1	1
Negative Regulation Of Morphogenesis Of An Epithelium (GO:1905331)	2026-05-01	0.0413041	0.222924	0	0	29.6826	94.5924	TACSTD2	1
Negative Regulation Of Protein Localization To Chromatin (GO:0120186)	2026-05-01	0.0413041	0.222924	0	0	29.6826	94.5924	VCP	1
Negative Regulation Of Trophoblast Cell Migration (GO:1901164)	2026-05-01	0.0413041	0.222924	0	0	29.6826	94.5924	GJA1	1
Nephron Tubule Development (GO:0072080)	2026-05-01	0.0413041	0.222924	0	0	29.6826	94.5924	HNF1B	1
Regulation Of Morphogenesis Of A Branching Structure (GO:0060688)	2026-05-01	0.0413041	0.222924	0	0	29.6826	94.5924	RTN4	1
Neuroblast Proliferation (GO:0007405)	2026-05-01	0.0413041	0.222924	0	0	29.6826	94.5924	PLXNB2	1
Astrocyte Differentiation (GO:0048708)	2026-05-01	0.0413041	0.222924	0	0	29.6826	94.5924	S100A9	1
Autocrine Signaling (GO:0035425)	2026-05-01	0.0413041	0.222924	0	0	29.6826	94.5924	S100A9	1
Notochord Development (GO:0030903)	2026-05-01	0.0413041	0.222924	0	0	29.6826	94.5924	COL18A1	1
Regulation Of Pentose-Phosphate Shunt (GO:0043456)	2026-05-01	0.0413041	0.222924	0	0	29.6826	94.5924	TP53	1
Bundle Of His cell-Purkinje Myocyte Adhesion Involved In Cell Communication (GO:0086073)	2026-05-01	0.0413041	0.222924	0	0	29.6826	94.5924	JUP	1
Regulation Of Plasma Membrane Repair (GO:1905684)	2026-05-01	0.0413041	0.222924	0	0	29.6826	94.5924	ANXA2	1
Regulation Of Post-Transcriptional Gene Silencing By RNA (GO:1900368)	2026-05-01	0.0413041	0.222924	0	0	29.6826	94.5924	PUM1	1
Regulation Of pro-B Cell Differentiation (GO:2000973)	2026-05-01	0.0413041	0.222924	0	0	29.6826	94.5924	HES1	1
Cellular Response To Granulocyte Macrophage Colony-Stimulating Factor Stimulus (GO:0097011)	2026-05-01	0.0413041	0.222924	0	0	29.6826	94.5924	ZFP36L2	1
Regulation Of Thymocyte Apoptotic Process (GO:0070243)	2026-05-01	0.0413041	0.222924	0	0	29.6826	94.5924	TP53	1
Response To Granulocyte Macrophage Colony-Stimulating Factor (GO:0097012)	2026-05-01	0.0413041	0.222924	0	0	29.6826	94.5924	ZFP36L2	1
Response To Testosterone (GO:0033574)	2026-05-01	0.0413041	0.222924	0	0	29.6826	94.5924	SPP1	1
Ruffle Assembly (GO:0097178)	2026-05-01	0.0413041	0.222924	0	0	29.6826	94.5924	AIF1L	1
Enamel Mineralization (GO:0070166)	2026-05-01	0.0413041	0.222924	0	0	29.6826	94.5924	FAM20A	1
Positive Regulation Of Epithelial Cell Differentiation Involved In Kidney Development (GO:2000698)	2026-05-01	0.0413041	0.222924	0	0	29.6826	94.5924	PROM1	1
Synaptic Vesicle Uncoating (GO:0016191)	2026-05-01	0.0413041	0.222924	0	0	29.6826	94.5924	GAK	1
Gastrulation With Mouth Forming Second (GO:0001702)	2026-05-01	0.0413041	0.222924	0	0	29.6826	94.5924	UGDH	1
Positive Regulation Of Mitochondrial Membrane Potential (GO:0010918)	2026-05-01	0.0413041	0.222924	0	0	29.6826	94.5924	VCP	1
Positive Regulation Of Osteoblast Proliferation (GO:0033690)	2026-05-01	0.0413041	0.222924	0	0	29.6826	94.5924	LTF	1
Hydrogen Peroxide Biosynthetic Process (GO:0050665)	2026-05-01	0.0413041	0.222924	0	0	29.6826	94.5924	CYBA	1
Interleukin-4-Mediated Signaling Pathway (GO:0035771)	2026-05-01	0.0413041	0.222924	0	0	29.6826	94.5924	JAK1	1
Intracellular Oxygen Homeostasis (GO:0032364)	2026-05-01	0.0413041	0.222924	0	0	29.6826	94.5924	SOD2	1
Intracellular Phosphate Ion Homeostasis (GO:0030643)	2026-05-01	0.0413041	0.222924	0	0	29.6826	94.5924	SLC34A2	1
Iron Coordination Entity Transport (GO:1901678)	2026-05-01	0.0413041	0.222924	0	0	29.6826	94.5924	LCN2	1
Positive Regulation Of Vascular Associated Smooth Muscle Cell Differentiation (GO:1905065)	2026-05-01	0.0413041	0.222924	0	0	29.6826	94.5924	SOD2	1
Positive Regulation Of Vesicle Fusion (GO:0031340)	2026-05-01	0.0413041	0.222924	0	0	29.6826	94.5924	ANXA2	1
Pronephros Development (GO:0048793)	2026-05-01	0.0413041	0.222924	0	0	29.6826	94.5924	HNF1B	1
Protein Import (GO:0017038)	2026-05-01	0.0413041	0.222924	0	0	29.6826	94.5924	CLU	1
Protein Localization To Membrane Raft (GO:1903044)	2026-05-01	0.0413041	0.222924	0	0	29.6826	94.5924	FLOT2	1
Radial Glial Cell Differentiation (GO:0060019)	2026-05-01	0.0413041	0.222924	0	0	29.6826	94.5924	HES1	1
Morphogenesis Of An Endothelium (GO:0003159)	2026-05-01	0.0413041	0.222924	0	0	29.6826	94.5924	RHOB	1
Regulation Of Basement Membrane Organization (GO:0110011)	2026-05-01	0.0413041	0.222924	0	0	29.6826	94.5924	LAMC1	1
Negative Regulation Of Cellular Response To Hypoxia (GO:1900038)	2026-05-01	0.0413041	0.222924	0	0	29.6826	94.5924	ENO1	1
Positive Regulation Of MAP Kinase Activity (GO:0043406)	1991-03-01	0.0413489	0.222924	0	0	4.07934	12.9956	ERBB2;ERP29;CD24	1
Cellular Response To Growth Factor Stimulus (GO:0071363)	4/155	0.0419212	0.223067	0	0	3.17897	10.0836	HDAC1;ERBB2;ACVR1B;ZFP36L2	1
Regulation Of Receptor-Mediated Endocytosis (GO:0048259)	2039-02-01	0.0424335	0.223067	0	0	6.44578	20.3675	C3;CLU	1
Positive Regulation Of Intrinsic Apoptotic Signaling Pathway (GO:2001244)	2039-02-01	0.0424335	0.223067	0	0	6.44578	20.3675	S100A9;TP53	1
Positive Regulation Of Lymphocyte Differentiation (GO:0045621)	2039-02-01	0.0424335	0.223067	0	0	6.44578	20.3675	SMARCE1;ARID1A	1
Negative Regulation Of Cell-Substrate Adhesion (GO:0010812)	2039-02-01	0.0424335	0.223067	0	0	6.44578	20.3675	TACSTD2;ACTN4	1
Apoptotic Process (GO:0006915)	5/228	0.04362	0.223067	0	0	2.69732	8.44866	NCKAP1;PPP2R1A;DAPK1;RTN4;RHOB	1
Negative Regulation Of Protein Localization (GO:1903828)	2040-02-01	0.0444258	0.223067	0	0	6.27584	19.5426	VCP;CTNNA1	1
Synaptic Vesicle Endocytosis (GO:0048488)	2040-02-01	0.0444258	0.223067	0	0	6.27584	19.5426	GAK;AP2M1	1
Water-Soluble Vitamin Metabolic Process (GO:0006767)	2040-02-01	0.0444258	0.223067	0	0	6.27584	19.5426	NNMT;SLC2A1	1
Vesicle Organization (GO:0016050)	1994-03-01	0.0448118	0.223067	0	0	3.94426	12.248	ANXA2;HOOK1;AP2M1	1
Positive Regulation Of Phosphorylation (GO:0042327)	5/231	0.0456899	0.223067	0	0	2.66111	8.21186	C3;CLDN3;ERBB2;ERP29;FAM20A	1
Positive Regulation Of Epithelial Cell Migration (GO:0010634)	1995-03-01	0.0459973	0.223067	0	0	3.90119	12.0124	PRKCA;RTN4;RHOB	1
Carbohydrate Catabolic Process (GO:0016052)	2041-02-01	0.0464522	0.223067	0	0	6.11461	18.7678	PKM;ENO1	1
Positive Regulation Of Response To Biotic Stimulus (GO:0002833)	2041-02-01	0.0464522	0.223067	0	0	6.11461	18.7678	CYBA;PRKCA	1
Lymphocyte Migration (GO:0072676)	2041-02-01	0.0464522	0.223067	0	0	6.11461	18.7678	KLF5;SAA1	1
G-quadruplex DNA Unwinding (GO:0044806)	2026-06-01	0.0493592	0.223067	0	0	23.7449	71.4397	HNRNPA2B1	1
Regulation Of Glial Cell Apoptotic Process (GO:0034350)	2026-06-01	0.0493592	0.223067	0	0	23.7449	71.4397	PRKCA	1
Negative Regulation Of Oligodendrocyte Differentiation (GO:0048715)	2026-06-01	0.0493592	0.223067	0	0	23.7449	71.4397	HES1	1
Negative Regulation Of Ruffle Assembly (GO:1900028)	2026-06-01	0.0493592	0.223067	0	0	23.7449	71.4397	TACSTD2	1
Adenosine To Inosine Editing (GO:0006382)	2026-06-01	0.0493592	0.223067	0	0	23.7449	71.4397	ADAR	1
Regulation Of Osteoclast Development (GO:2001204)	2026-06-01	0.0493592	0.223067	0	0	23.7449	71.4397	LTF	1
Nucleotide Catabolic Process (GO:0009166)	2026-06-01	0.0493592	0.223067	0	0	23.7449	71.4397	VCP	1
Cardiac Muscle Cell-Cardiac Muscle Cell Adhesion (GO:0086042)	2026-06-01	0.0493592	0.223067	0	0	23.7449	71.4397	JUP	1
Pharyngeal Arch Artery Morphogenesis (GO:0061626)	2026-06-01	0.0493592	0.223067	0	0	23.7449	71.4397	HES1	1
Cellular Response To Interleukin-9 (GO:0071355)	2026-06-01	0.0493592	0.223067	0	0	23.7449	71.4397	JAK1	1
Polyamine Biosynthetic Process (GO:0006596)	2026-06-01	0.0493592	0.223067	0	0	23.7449	71.4397	SAT1	1
Regulation Of Transforming Growth Factor Beta2 Production (GO:0032909)	2026-06-01	0.0493592	0.223067	0	0	23.7449	71.4397	CDH3	1
Regulation Of Vascular Associated Smooth Muscle Cell Apoptotic Process (GO:1905459)	2026-06-01	0.0493592	0.223067	0	0	23.7449	71.4397	SOD2	1
Clathrin Coat Disassembly (GO:0072318)	2026-06-01	0.0493592	0.223067	0	0	23.7449	71.4397	GAK	1
Definitive Hemopoiesis (GO:0060216)	2026-06-01	0.0493592	0.223067	0	0	23.7449	71.4397	ZFP36L2	1
Positive Regulation Of Lipopolysaccharide-Mediated Signaling Pathway (GO:0031666)	2026-06-01	0.0493592	0.223067	0	0	23.7449	71.4397	PRKCA	1
Vascular Associated Smooth Muscle Cell Development (GO:0097084)	2026-06-01	0.0493592	0.223067	0	0	23.7449	71.4397	HES1	1
Xenobiotic Glucuronidation (GO:0052697)	2026-06-01	0.0493592	0.223067	0	0	23.7449	71.4397	UGT1A6	1
Interleukin-9-Mediated Signaling Pathway (GO:0038113)	2026-06-01	0.0493592	0.223067	0	0	23.7449	71.4397	JAK1	1
protein-DNA Covalent Cross-Linking Repair (GO:0106300)	2026-06-01	0.0493592	0.223067	0	0	23.7449	71.4397	VCP	1
Mitotic Nuclear Membrane Disassembly (GO:0007077)	2026-06-01	0.0493592	0.223067	0	0	23.7449	71.4397	PRKCA	1
Positive Regulation Of Cold-Induced Thermogenesis (GO:0120162)	1998-03-01	0.049646	0.223067	0	0	3.77742	11.343	GJA1;MUC1;LCN2	1
Regulation Of Filopodium Assembly (GO:0051489)	2043-02-01	0.0506045	0.223067	0	0	5.81575	17.3525	AGRN;CLU	1
Positive Regulation Of miRNA Transcription (GO:1902895)	2043-02-01	0.0506045	0.223067	0	0	5.81575	17.3525	KLF5;TP53	1
mRNA Destabilization (GO:0061157)	2043-02-01	0.0506045	0.223067	0	0	5.81575	17.3525	PUM1;ZFP36L2	1
Supramolecular Fiber Organization (GO:0097435)	6/316	0.0509401	0.223067	0	0	2.33238	6.94373	COL18A1;KRT19;TUBGCP2;HOOK1;TPM1;VIM	1
Positive Regulation Of Cell Population Proliferation (GO:0008284)	8/483	0.0516272	0.223067	0	0	2.03758	6.03879	GJA1;KITLG;HDAC1;EPCAM;ERBB2;HES1;LAMC1;LTF	1
Regulation Of Transport (GO:0051049)	2044-02-01	0.052729	0.223067	0	0	5.67699	16.7051	CLDN10;CLDN3	1
Regulation Of Viral Entry Into Host Cell (GO:0046596)	2044-02-01	0.052729	0.223067	0	0	5.67699	16.7051	IFITM1;TMPRSS4	1
Positive Regulation Of Biosynthetic Process (GO:0009891)	2044-02-01	0.052729	0.223067	0	0	5.67699	16.7051	CYBA;VIM	1
Extracellular Matrix Disassembly (GO:0022617)	2044-02-01	0.052729	0.223067	0	0	5.67699	16.7051	MMP7;LAMC1	1
Positive Regulation Of Osteoblast Differentiation (GO:0045669)	2044-02-01	0.052729	0.223067	0	0	5.67699	16.7051	IFITM1;LTF	1
Lymphocyte Chemotaxis (GO:0048247)	2044-02-01	0.052729	0.223067	0	0	5.67699	16.7051	KLF5;SAA1	1
Positive Regulation Of Transcription By RNA Polymerase II (GO:0045944)	13/938	0.0529608	0.223067	0	0	1.71432	5.03703	JUP;ANXA2;HDAC1;HMGB2;HNF1B;MUC1;KLF5;EPCAM;HOXB2;NCOA7;HES1;AGRN;TP53	1
Epidermal Growth Factor Receptor Signaling Pathway (GO:0007173)	2045-02-01	0.0548848	0.223067	0	0	5.54469	16.0936	PIGR;ERBB2	1
Positive Regulation Of Programmed Cell Death (GO:0043068)	5/245	0.0561162	0.223067	0	0	2.50409	7.21261	DAPK1;TNFSF10;CLU;TP53;RHOB	1
Positive Regulation Of DNA-binding Transcription Factor Activity (GO:0051091)	5/246	0.0569094	0.223067	0	0	2.49357	7.14731	JUP;FLOT2;CLU;S100A9;LTF	1
Regulation Of Nervous System Development (GO:0051960)	2046-02-01	0.0570713	0.223067	0	0	5.4184	15.5153	HMGB2;HES1	1
Cellular Component Disassembly (GO:0022411)	2046-02-01	0.0570713	0.223067	0	0	5.4184	15.5153	MMP7;LAMC1	1
Response To Hydrogen Peroxide (GO:0042542)	2046-02-01	0.0570713	0.223067	0	0	5.4184	15.5153	CLU;RHOB	1
Epithelial Cell Migration (GO:0010631)	2046-02-01	0.0570713	0.223067	0	0	5.4184	15.5153	FSTL1;S100A9	1
Cell-Cell Adhesion Via Plasma-Membrane Adhesion Molecules (GO:0098742)	4/172	0.0573326	0.223067	0	0	2.85482	8.1616	CLDN10;CDH3;PLXNB2;L1CAM	1
Negative Regulation Of Glial Cell Apoptotic Process (GO:0034351)	2026-07-01	0.0573469	0.223067	0	0	19.7864	56.5622	PRKCA	1
ER Overload Response (GO:0006983)	2026-07-01	0.0573469	0.223067	0	0	19.7864	56.5622	TP53	1
Negative Regulation Of Intracellular Transport (GO:0032387)	2026-07-01	0.0573469	0.223067	0	0	19.7864	56.5622	ARHGAP1	1
NADH Metabolic Process (GO:0006734)	2026-07-01	0.0573469	0.223067	0	0	19.7864	56.5622	VCP	1
Notch Receptor Processing (GO:0007220)	2026-07-01	0.0573469	0.223067	0	0	19.7864	56.5622	NCSTN	1
T-helper 17 Cell Lineage Commitment (GO:0072540)	2026-07-01	0.0573469	0.223067	0	0	19.7864	56.5622	JAK1	1
UV Protection (GO:0009650)	2026-07-01	0.0573469	0.223067	0	0	19.7864	56.5622	SDF4	1
Regulation Of Mammary Gland Epithelial Cell Proliferation (GO:0033599)	2026-07-01	0.0573469	0.223067	0	0	19.7864	56.5622	RTN4	1
Atrial Cardiac Muscle Cell To AV Node Cell Signaling (GO:0086026)	2026-07-01	0.0573469	0.223067	0	0	19.7864	56.5622	GJA1	1
Cellular Response To Interleukin-2 (GO:0071352)	2026-07-01	0.0573469	0.223067	0	0	19.7864	56.5622	JAK1	1
Regulation Of Transforming Growth Factor Beta Activation (GO:1901388)	2026-07-01	0.0573469	0.223067	0	0	19.7864	56.5622	ITGB6	1
Positive Regulation Of Arp2/3 Complex-Mediated Actin Nucleation (GO:2000601)	2026-07-01	0.0573469	0.223067	0	0	19.7864	56.5622	NCKAP1	1
Positive Regulation Of Apoptotic Cell Clearance (GO:2000427)	2026-07-01	0.0573469	0.223067	0	0	19.7864	56.5622	C3	1
Positive Regulation Of Astrocyte Differentiation (GO:0048711)	2026-07-01	0.0573469	0.223067	0	0	19.7864	56.5622	HES1	1
Cytochrome Complex Assembly (GO:0017004)	2026-07-01	0.0573469	0.223067	0	0	19.7864	56.5622	CYBA	1
Response To Hydroperoxide (GO:0033194)	2026-07-01	0.0573469	0.223067	0	0	19.7864	56.5622	DAPK1	1
Dendritic Spine Maintenance (GO:0097062)	2026-07-01	0.0573469	0.223067	0	0	19.7864	56.5622	ITGA3	1
Positive Regulation Of Execution Phase Of Apoptosis (GO:1900119)	2026-07-01	0.0573469	0.223067	0	0	19.7864	56.5622	TP53	1
Sodium-Dependent Phosphate Transport (GO:0044341)	2026-07-01	0.0573469	0.223067	0	0	19.7864	56.5622	SLC34A2	1
Spermidine Metabolic Process (GO:0008216)	2026-07-01	0.0573469	0.223067	0	0	19.7864	56.5622	SAT1	1
Positive Regulation Of Gluconeogenesis (GO:0045722)	2026-07-01	0.0573469	0.223067	0	0	19.7864	56.5622	NNMT	1
Stress-Induced Premature Senescence (GO:0090400)	2026-07-01	0.0573469	0.223067	0	0	19.7864	56.5622	TP53	1
Positive Regulation Of Melanin Biosynthetic Process (GO:0048023)	2026-07-01	0.0573469	0.223067	0	0	19.7864	56.5622	CDH3	1
Positive Regulation Of Membrane Potential (GO:0045838)	2026-07-01	0.0573469	0.223067	0	0	19.7864	56.5622	VCP	1
Tooth Mineralization (GO:0034505)	2026-07-01	0.0573469	0.223067	0	0	19.7864	56.5622	FAM20A	1
Positive Regulation Of Plasminogen Activation (GO:0010756)	2026-07-01	0.0573469	0.223067	0	0	19.7864	56.5622	ENO1	1
Histone H2A K63-linked Deubiquitination (GO:0070537)	2026-07-01	0.0573469	0.223067	0	0	19.7864	56.5622	BABAM2	1
Positive Regulation Of Secondary Metabolite Biosynthetic Process (GO:1900378)	2026-07-01	0.0573469	0.223067	0	0	19.7864	56.5622	CDH3	1
Interleukin-2-Mediated Signaling Pathway (GO:0038110)	2026-07-01	0.0573469	0.223067	0	0	19.7864	56.5622	JAK1	1
Leukocyte Aggregation (GO:0070486)	2026-07-01	0.0573469	0.223067	0	0	19.7864	56.5622	S100A9	1
protein-RNA Complex Disassembly (GO:0032988)	2026-07-01	0.0573469	0.223067	0	0	19.7864	56.5622	VCP	1
Regulation Of DNA-templated Transcription In Response To Stress (GO:0043620)	2026-07-01	0.0573469	0.223067	0	0	19.7864	56.5622	MUC1	1
Regulation Of Apoptotic Cell Clearance (GO:2000425)	2026-07-01	0.0573469	0.223067	0	0	19.7864	56.5622	C3	1
Positive Regulation Of Vasculature Development (GO:1904018)	3/104	0.0573528	0.223067	0	0	3.55194	10.1533	JUP;PRKCA;RHOB	1
Neuron Differentiation (GO:0030182)	4/173	0.0583222	0.223067	0	0	2.83778	8.06434	UGDH;ERBB2;RTN4;ITM2C	1
Cellular Response To Organonitrogen Compound (GO:0071417)	3/105	0.0586893	0.223067	0	0	3.51693	9.97226	JUP;CTNNA1;CLU	1
Lysosomal Transport (GO:0007041)	3/105	0.0586893	0.223067	0	0	3.51693	9.97226	GAK;HOOK1;RHOB	1
Positive Regulation Of DNA-templated Transcription (GO:0045893)	16/1243	0.0588289	0.223067	0	0	1.59611	4.52196	JUP;ANXA2;HDAC1;HMGB2;HNF1B;ARID1A;KLF5;MECOM;EPCAM;ERBB2;SPP1;HOXB2;NCOA7;HES1;AGRN;TP53	1
Vesicle-Mediated Transport (GO:0016192)	7/411	0.0589198	0.223067	0	0	2.09083	5.92035	TINAGL1;ANXA2;HOOK1;RAB13;ARHGAP1;AP2M1;RHOB	1
Response To Organonitrogen Compound (GO:0010243)	2047-02-01	0.0592878	0.223067	0	0	5.29772	14.9679	VCP;CLU	1
Positive Regulation Of Smooth Muscle Cell Proliferation (GO:0048661)	2047-02-01	0.0592878	0.223067	0	0	5.29772	14.9679	GJA1;HDAC1	1
Regulation Of T Cell Differentiation (GO:0045580)	2047-02-01	0.0592878	0.223067	0	0	5.29772	14.9679	SMARCE1;ARID1A	1
Regulation Of Neuron Projection Development (GO:0010975)	4/174	0.0593208	0.223067	0	0	2.82095	7.9686	GAK;PLXNB2;S100A9;ITM2C	1
Response To Calcium Ion (GO:0051592)	3/106	0.0600405	0.223067	0	0	3.48261	9.79567	CLIC4;ANXA11;CLU	1
Positive Regulation Of Cell Growth (GO:0030307)	3/106	0.0600405	0.223067	0	0	3.48261	9.79567	ERBB2;L1CAM;S100A9	1
Regulation Of G1/S Transition Of Mitotic Cell Cycle (GO:2000045)	3/106	0.0600405	0.223067	0	0	3.48261	9.79567	SMARCE1;ADAMTS1;ARID1A	1
Proteolysis (GO:0006508)	6/330	0.0603174	0.223067	0	0	2.23	6.26213	NCSTN;TINAGL1;MMP7;ADAMTS1;ANPEP;TMPRSS4	1
Negative Regulation Of Translation (GO:0017148)	3/107	0.0614063	0.223067	0	0	3.44895	9.62341	BTG2;DAPK1;PUM1	1
Positive Regulation Of T Cell Activation (GO:0050870)	3/107	0.0614063	0.223067	0	0	3.44895	9.62341	SMARCE1;FLOT2;ARID1A	1
Regulation Of Intrinsic Apoptotic Signaling Pathway (GO:2001242)	2048-02-01	0.0615336	0.223067	0	0	5.18229	14.4491	S100A9;TP53	1
Cellular Response To Radiation (GO:0071478)	2048-02-01	0.0615336	0.223067	0	0	5.18229	14.4491	TP53;RHOB	1
Cytoplasmic Microtubule Organization (GO:0031122)	2048-02-01	0.0615336	0.223067	0	0	5.18229	14.4491	TUBGCP2;HOOK1	1
Positive Regulation Of Reactive Oxygen Species Metabolic Process (GO:2000379)	2048-02-01	0.0615336	0.223067	0	0	5.18229	14.4491	CYBA;TP53	1
Regulation Of DNA Binding (GO:0051101)	2048-02-01	0.0615336	0.223067	0	0	5.18229	14.4491	HMGB2;HES1	1
Positive Regulation Of Metabolic Process (GO:0009893)	3/108	0.0627865	0.223067	0	0	3.41593	9.45535	GJA1;MUC1;LCN2	1
Antibacterial Humoral Response (GO:0019731)	2049-02-01	0.0638081	0.223067	0	0	5.07178	13.9569	SLPI;LTF	1
Regulation Of Mitotic Metaphase/Anaphase Transition (GO:0030071)	2049-02-01	0.0638081	0.223067	0	0	5.07178	13.9569	SMARCE1;ARID1A	1
Positive Regulation Of miRNA Metabolic Process (GO:2000630)	2049-02-01	0.0638081	0.223067	0	0	5.07178	13.9569	KLF5;TP53	1
Interferon-Mediated Signaling Pathway (GO:0140888)	2049-02-01	0.0638081	0.223067	0	0	5.07178	13.9569	IFITM1;JAK1	1
Regulation Of Proteasomal Ubiquitin-Dependent Protein Catabolic Process (GO:0032434)	3/109	0.0641811	0.223067	0	0	3.38353	9.29134	VCP;SUMO2;CLU	1
Cell-Matrix Adhesion (GO:0007160)	3/109	0.0641811	0.223067	0	0	3.38353	9.29134	ITGA3;ITGB6;L1CAM	1
Positive Regulation Of Wnt Signaling Pathway (GO:0030177)	3/109	0.0641811	0.223067	0	0	3.38353	9.29134	VCP;CDH3;JUP	1
Regulation Of Wnt Signaling Pathway (GO:0030111)	3/109	0.0641811	0.223067	0	0	3.38353	9.29134	PPP2R1A;ITGA3;DCDC2	1
Negative Regulation Of Glial Cell Differentiation (GO:0045686)	2026-08-01	0.065268	0.223067	0	0	16.9589	46.2852	HES1	1
DNA Topological Change (GO:0006265)	2026-08-01	0.065268	0.223067	0	0	16.9589	46.2852	HMGB2	1
Regulation Of Glial Cell Proliferation (GO:0060251)	2026-08-01	0.065268	0.223067	0	0	16.9589	46.2852	HES1	1
Regulation Of Helicase Activity (GO:0051095)	2026-08-01	0.065268	0.223067	0	0	16.9589	46.2852	TP53	1
T-helper 17 Cell Differentiation (GO:0072539)	2026-08-01	0.065268	0.223067	0	0	16.9589	46.2852	JAK1	1
Acid Secretion (GO:0046717)	2026-08-01	0.065268	0.223067	0	0	16.9589	46.2852	UGT1A6	1
Regulation Of Intrinsic Apoptotic Signaling Pathway By P53 Class Mediator (GO:1902253)	2026-08-01	0.065268	0.223067	0	0	16.9589	46.2852	PTTG1IP	1
Negative Regulation Of Systemic Arterial Blood Pressure (GO:0003085)	2026-08-01	0.065268	0.223067	0	0	16.9589	46.2852	SOD2	1
Amyloid-Beta Formation (GO:0034205)	2026-08-01	0.065268	0.223067	0	0	16.9589	46.2852	NCSTN	1
Regulation Of Morphogenesis Of An Epithelium (GO:1905330)	2026-08-01	0.065268	0.223067	0	0	16.9589	46.2852	GJA1	1
Regulation Of Nephron Tubule Epithelial Cell Differentiation (GO:0072182)	2026-08-01	0.065268	0.223067	0	0	16.9589	46.2852	PROM1	1
Nuclear Membrane Disassembly (GO:0051081)	2026-08-01	0.065268	0.223067	0	0	16.9589	46.2852	PRKCA	1
Nucleic Acid Transport (GO:0050657)	2026-08-01	0.065268	0.223067	0	0	16.9589	46.2852	HNRNPA2B1	1
Bundle Of His Cell To Purkinje Myocyte Communication (GO:0086069)	2026-08-01	0.065268	0.223067	0	0	16.9589	46.2852	JUP	1
Regulation Of Toll-Like Receptor 3 Signaling Pathway (GO:0034139)	2026-08-01	0.065268	0.223067	0	0	16.9589	46.2852	FLOT2	1
Cellular Response To Muramyl Dipeptide (GO:0071225)	2026-08-01	0.065268	0.223067	0	0	16.9589	46.2852	VIM	1
Positive Regulation Of ATP Biosynthetic Process (GO:2001171)	2026-08-01	0.065268	0.223067	0	0	16.9589	46.2852	VCP	1
Cellular Response To Platelet-Derived Growth Factor Stimulus (GO:0036120)	2026-08-01	0.065268	0.223067	0	0	16.9589	46.2852	HDAC1	1
Regulation Of Tumor Necrosis Factor Superfamily Cytokine Production (GO:1903555)	2026-08-01	0.065268	0.223067	0	0	16.9589	46.2852	LTF	1
Regulation Of Vesicle Fusion (GO:0031338)	2026-08-01	0.065268	0.223067	0	0	16.9589	46.2852	ANXA2	1
Dehydroascorbic Acid Transport (GO:0070837)	2026-08-01	0.065268	0.223067	0	0	16.9589	46.2852	SLC2A1	1
Response To Misfolded Protein (GO:0051788)	2026-08-01	0.065268	0.223067	0	0	16.9589	46.2852	CLU	1
Response To Vitamin (GO:0033273)	2026-08-01	0.065268	0.223067	0	0	16.9589	46.2852	SPP1	1
Response To Vitamin D (GO:0033280)	2026-08-01	0.065268	0.223067	0	0	16.9589	46.2852	SPP1	1
Semaphorin-Plexin Signaling Pathway Involved In Axon Guidance (GO:1902287)	2026-08-01	0.065268	0.223067	0	0	16.9589	46.2852	PLXNB2	1
Sequestering Of Actin Monomers (GO:0042989)	2026-08-01	0.065268	0.223067	0	0	16.9589	46.2852	TMSB10	1
Endothelial Cell Chemotaxis (GO:0035767)	2026-08-01	0.065268	0.223067	0	0	16.9589	46.2852	RAB13	1
Synapse Pruning (GO:0098883)	2026-08-01	0.065268	0.223067	0	0	16.9589	46.2852	C3	1
Formation Of Translation Preinitiation Complex (GO:0001731)	2026-08-01	0.065268	0.223067	0	0	16.9589	46.2852	EIF2S3	1
Positive Regulation Of Megakaryocyte Differentiation (GO:0045654)	2026-08-01	0.065268	0.223067	0	0	16.9589	46.2852	HMGB2	1
Positive Regulation Of Membrane Invagination (GO:1905155)	2026-08-01	0.065268	0.223067	0	0	16.9589	46.2852	C3	1
Tyrosine Phosphorylation Of STAT Protein (GO:0007260)	2026-08-01	0.065268	0.223067	0	0	16.9589	46.2852	JAK1	1
Unsaturated Fatty Acid Biosynthetic Process (GO:0006636)	2026-08-01	0.065268	0.223067	0	0	16.9589	46.2852	DEGS1	1
Vascular Associated Smooth Muscle Cell Differentiation (GO:0035886)	2026-08-01	0.065268	0.223067	0	0	16.9589	46.2852	HES1	1
Positive Regulation Of Smooth Muscle Cell Apoptotic Process (GO:0034393)	2026-08-01	0.065268	0.223067	0	0	16.9589	46.2852	SOD2	1
Protein Hexamerization (GO:0034214)	2026-08-01	0.065268	0.223067	0	0	16.9589	46.2852	UGDH	1
Protein Localization To Perinuclear Region Of Cytoplasm (GO:1905719)	2026-08-01	0.065268	0.223067	0	0	16.9589	46.2852	HOOK1	1
Mesodermal Cell Differentiation (GO:0048333)	2026-08-01	0.065268	0.223067	0	0	16.9589	46.2852	ITGA3	1
Endosomal Transport (GO:0016197)	4/180	0.0655036	0.223067	0	0	2.72395	7.42452	ARL4C;TINAGL1;RAB13;ARHGAP1	1
Regulation Of Epithelial Cell Migration (GO:0010632)	1950-02-01	0.0661107	0.223067	0	0	4.96586	13.4894	TACSTD2;RTN4	1
Cell Chemotaxis (GO:0060326)	1950-02-01	0.0661107	0.223067	0	0	4.96586	13.4894	RAB13;HMGB2	1
Positive Regulation Of Developmental Growth (GO:0048639)	1950-02-01	0.0661107	0.223067	0	0	4.96586	13.4894	L1CAM;AGRN	1
Positive Regulation Of Transport (GO:0051050)	1950-02-01	0.0661107	0.223067	0	0	4.96586	13.4894	CDH3;ANXA2	1
Pyruvate Metabolic Process (GO:0006090)	1950-02-01	0.0661107	0.223067	0	0	4.96586	13.4894	PKM;ENO1	1
Negative Regulation Of Cell Projection Organization (GO:0031345)	1950-02-01	0.0661107	0.223067	0	0	4.96586	13.4894	GAK;ITM2C	1
RNA Modification (GO:0009451)	1951-02-01	0.0684407	0.226388	0	0	4.86427	13.0449	DTWD2;ADAR	1
Amide Biosynthetic Process (GO:0043604)	1951-02-01	0.0684407	0.226388	0	0	4.86427	13.0449	DEGS1;GLS	1
Regulation Of Smoothened Signaling Pathway (GO:0008589)	1951-02-01	0.0684407	0.226388	0	0	4.86427	13.0449	VCP;DCDC2	1
Regulation Of Substrate Adhesion-Dependent Cell Spreading (GO:1900024)	1951-02-01	0.0684407	0.226388	0	0	4.86427	13.0449	TACSTD2;ACTN4	1
RNA Processing (GO:0006396)	4/183	0.0687167	0.226388	0	0	2.67789	7.17074	PPP2R1A;HNRNPA2B1;ADAR;HNRNPH3	1
Regulation Of Protein Localization To Nucleus (GO:1900180)	1952-02-01	0.0707975	0.226388	0	0	4.76675	12.622	CTNNA1;JAK1	1
Positive Regulation Of Transcription Initiation By RNA Polymerase II (GO:0060261)	1952-02-01	0.0707975	0.226388	0	0	4.76675	12.622	HNF1B;TP53	1
Regulation Of MAP Kinase Activity (GO:0043405)	3/114	0.0713665	0.226388	0	0	3.2303	8.52776	ERBB2;ERP29;CD24	1
Negative Regulation Of Macromolecule Metabolic Process (GO:0010605)	4/186	0.0720099	0.226388	0	0	2.63334	6.9282	CLDN3;HDAC1;ERP29;FLOT2	1
Negative Regulation Of Hormone Secretion (GO:0046888)	2026-09-01	0.0731229	0.226388	0	0	14.8383	38.8113	GJA1	1
ER-associated Misfolded Protein Catabolic Process (GO:0071712)	2026-09-01	0.0731229	0.226388	0	0	14.8383	38.8113	VCP	1
NAD Biosynthesis Via Nicotinamide Riboside Salvage Pathway (GO:0034356)	2026-09-01	0.0731229	0.226388	0	0	14.8383	38.8113	NNMT	1
Regulation Of Hair Cycle (GO:0042634)	2026-09-01	0.0731229	0.226388	0	0	14.8383	38.8113	CDH3	1
Negative Regulation Of Telomerase Activity (GO:0051974)	2026-09-01	0.0731229	0.226388	0	0	14.8383	38.8113	TP53	1
Negative Regulation Of Transcription By Competitive Promoter Binding (GO:0010944)	2026-09-01	0.0731229	0.226388	0	0	14.8383	38.8113	MUC1	1
Negative Regulation Of Transforming Growth Factor Beta Production (GO:0071635)	2026-09-01	0.0731229	0.226388	0	0	14.8383	38.8113	CDH3	1
Negative Regulation Of Tyrosine Phosphorylation Of STAT Protein (GO:0042532)	2026-09-01	0.0731229	0.226388	0	0	14.8383	38.8113	PPP2R1A	1
Neuron Remodeling (GO:0016322)	2026-09-01	0.0731229	0.226388	0	0	14.8383	38.8113	C3	1
Axon Regeneration (GO:0031103)	2026-09-01	0.0731229	0.226388	0	0	14.8383	38.8113	TNC	1
Biomineral Tissue Development (GO:0031214)	2026-09-01	0.0731229	0.226388	0	0	14.8383	38.8113	FAM20A	1
Calcium Import Into The Mitochondrion (GO:0036444)	2026-09-01	0.0731229	0.226388	0	0	14.8383	38.8113	MICU2	1
Regulation Of Protein Localization To Chromatin (GO:1905634)	2026-09-01	0.0731229	0.226388	0	0	14.8383	38.8113	VCP	1
Peptidyl-Cysteine Modification (GO:0018198)	2026-09-01	0.0731229	0.226388	0	0	14.8383	38.8113	S100A9	1
Regulation Of Tau-Protein Kinase Activity (GO:1902947)	2026-09-01	0.0731229	0.226388	0	0	14.8383	38.8113	CLU	1
Cellular Response To Purine-Containing Compound (GO:0071415)	2026-09-01	0.0731229	0.226388	0	0	14.8383	38.8113	CLU	1
Positive Regulation Of RIG-I Signaling Pathway (GO:1900246)	2026-09-01	0.0731229	0.226388	0	0	14.8383	38.8113	PUM1	1
Regulation Of Viral-Induced Cytoplasmic Pattern Recognition Receptor Signaling Pathway (GO:0039531)	2026-09-01	0.0731229	0.226388	0	0	14.8383	38.8113	FLOT2	1
Positive Regulation Of T Cell Apoptotic Process (GO:0070234)	2026-09-01	0.0731229	0.226388	0	0	14.8383	38.8113	TP53	1
Response To Platelet-Derived Growth Factor (GO:0036119)	2026-09-01	0.0731229	0.226388	0	0	14.8383	38.8113	HDAC1	1
Endothelial Tube Morphogenesis (GO:0061154)	2026-09-01	0.0731229	0.226388	0	0	14.8383	38.8113	RHOB	1
Excitatory Synapse Assembly (GO:1904861)	2026-09-01	0.0731229	0.226388	0	0	14.8383	38.8113	PLXNB2	1
Positive Regulation Of miRNA-mediated Gene Silencing (GO:2000637)	2026-09-01	0.0731229	0.226388	0	0	14.8383	38.8113	PUM1	1
Type II Interferon-Mediated Signaling Pathway (GO:0060333)	2026-09-01	0.0731229	0.226388	0	0	14.8383	38.8113	JAK1	1
Hematopoietic Stem Cell Differentiation (GO:0060218)	2026-09-01	0.0731229	0.226388	0	0	14.8383	38.8113	TP53	1
Positive Regulation Of Phagocytosis, Engulfment (GO:0060100)	2026-09-01	0.0731229	0.226388	0	0	14.8383	38.8113	C3	1
Long-Chain Fatty Acid Import Into Cell (GO:0044539)	2026-09-01	0.0731229	0.226388	0	0	14.8383	38.8113	SLC2A1	1
Negative Regulation Of Cell Adhesion Mediated By Integrin (GO:0033629)	2026-09-01	0.0731229	0.226388	0	0	14.8383	38.8113	MUC1	1
Negative Regulation Of Cell-Cell Adhesion Mediated By Cadherin (GO:2000048)	2026-09-01	0.0731229	0.226388	0	0	14.8383	38.8113	EPCAM	1
Blood Vessel Morphogenesis (GO:0048514)	1953-02-01	0.0731806	0.226388	0	0	4.67305	12.2192	COL4A1;HES1	1
Cellular Response To Alcohol (GO:0097306)	1953-02-01	0.0731806	0.226388	0	0	4.67305	12.2192	JUP;CTNNA1	1
Positive Regulation Of Signal Transduction (GO:0009967)	5/266	0.0741236	0.22883	0	0	2.30014	5.98502	C3;CDH3;DCDC2;PRKCA;LAMC1	1
Negative Regulation Of Neuron Projection Development (GO:0010977)	1954-02-01	0.0755893	0.229766	0	0	4.58295	11.8352	GAK;ITM2C	1
Endoplasmic Reticulum Organization (GO:0007029)	1954-02-01	0.0755893	0.229766	0	0	4.58295	11.8352	GAK;RTN4	1
Epidermal Cell Differentiation (GO:0009913)	1954-02-01	0.0755893	0.229766	0	0	4.58295	11.8352	CLIC4;HDAC1	1
Regulation Of Blood Vessel Endothelial Cell Migration (GO:0043535)	1954-02-01	0.0755893	0.229766	0	0	4.58295	11.8352	JUP;PRKCA	1
Cellular Response To Molecule Of Bacterial Origin (GO:0071219)	3/117	0.075844	0.229766	0	0	3.14482	8.11072	HMGB2;CXCL1;VIM	1
Chromatin Organization (GO:0006325)	5/268	0.0759856	0.229766	0	0	2.28242	5.88227	SMARCE1;HDAC1;HMGB2;ARID1A;HMGN3	1
Protein Localization (GO:0008104)	6/351	0.076193	0.229766	0	0	2.092	5.38583	ARL4C;GJA1;HOOK1;ERP29;NBEAL1;TP53	1
Positive Regulation Of Cell Projection Organization (GO:0031346)	3/118	0.0773635	0.229766	0	0	3.11731	7.97795	PLXNB2;OBSL1;S100A9	1
Protein Modification Process (GO:0036211)	10/711	0.0774591	0.229766	0	0	1.72728	4.41839	PPP1CB;PPP2R1A;DAPK1;QPCT;ERBB2;PRKCA;FAM20A;ACVR1B;JAK1;PPM1G	1
Positive Regulation Of Apoptotic Process (GO:0043065)	5/270	0.0778729	0.229766	0	0	2.26496	5.78172	DAPK1;TNFSF10;CLU;TP53;RHOB	1
Neuron Migration (GO:0001764)	1955-02-01	0.078023	0.229766	0	0	4.49625	11.4688	TUBGCP2;DCDC2	1
Ceramide Metabolic Process (GO:0006672)	1955-02-01	0.078023	0.229766	0	0	4.49625	11.4688	PPP2R1A;DEGS1	1
Neuron Projection Development (GO:0031175)	4/192	0.078834	0.229766	0	0	2.54852	6.47429	NCKAP1;BTG2;RAB13;L1CAM	1
Regulation Of Protein-Containing Complex Assembly (GO:0043254)	3/119	0.0788965	0.229766	0	0	3.09028	7.84814	VCP;CLU;WARS1	1
Cellular Response To Tumor Necrosis Factor (GO:0071356)	3/119	0.0788965	0.229766	0	0	3.09028	7.84814	ACTN4;TP53;ZFP36L2	1
Mitotic DNA Damage Checkpoint Signaling (GO:0044773)	1956-02-01	0.0804811	0.229766	0	0	4.41276	11.119	BABAM2;TP53	1
Negative Regulation Of Lipopolysaccharide-Mediated Signaling Pathway (GO:0031665)	2026-10-01	0.0809121	0.229766	0	0	13.189	33.1622	LTF	1
T-helper Cell Lineage Commitment (GO:0002295)	2026-10-01	0.0809121	0.229766	0	0	13.189	33.1622	JAK1	1
Acidic Amino Acid Transport (GO:0015800)	2026-10-01	0.0809121	0.229766	0	0	13.189	33.1622	GJA1	1
Neuron Projection Fasciculation (GO:0106030)	2026-10-01	0.0809121	0.229766	0	0	13.189	33.1622	RTN4	1
Basement Membrane Organization (GO:0071711)	2026-10-01	0.0809121	0.229766	0	0	13.189	33.1622	COL4A1	1
Nuclear Pore Complex Assembly (GO:0051292)	2026-10-01	0.0809121	0.229766	0	0	13.189	33.1622	RTN4	1
Regulation Of Phagocytosis, Engulfment (GO:0060099)	2026-10-01	0.0809121	0.229766	0	0	13.189	33.1622	C3	1
Cellular Response To Interleukin-15 (GO:0071350)	2026-10-01	0.0809121	0.229766	0	0	13.189	33.1622	JAK1	1
Regulation Of Toll-Like Receptor 2 Signaling Pathway (GO:0034135)	2026-10-01	0.0809121	0.229766	0	0	13.189	33.1622	CYBA	1
Regulation Of Toll-Like Receptor 9 Signaling Pathway (GO:0034163)	2026-10-01	0.0809121	0.229766	0	0	13.189	33.1622	RTN4	1
Cellular Response To Type III Interferon (GO:0071358)	2026-10-01	0.0809121	0.229766	0	0	13.189	33.1622	JAK1	1
Removal Of Superoxide Radicals (GO:0019430)	2026-10-01	0.0809121	0.229766	0	0	13.189	33.1622	SOD2	1
Positive Regulation Of Actin Nucleation (GO:0051127)	2026-10-01	0.0809121	0.229766	0	0	13.189	33.1622	NCKAP1	1
Positive Regulation Of Cellular Respiration (GO:1901857)	2026-10-01	0.0809121	0.229766	0	0	13.189	33.1622	VCP	1
Positive Regulation Of Cellular Senescence (GO:2000774)	2026-10-01	0.0809121	0.229766	0	0	13.189	33.1622	TP53	1
Positive Regulation Of Lipid Localization (GO:1905954)	2026-10-01	0.0809121	0.229766	0	0	13.189	33.1622	C3	1
Positive Regulation Of Macrophage Differentiation (GO:0045651)	2026-10-01	0.0809121	0.229766	0	0	13.189	33.1622	PRKCA	1
Type III Interferon-Mediated Signaling Pathway (GO:0038196)	2026-10-01	0.0809121	0.229766	0	0	13.189	33.1622	JAK1	1
Hematopoietic Stem Cell Proliferation (GO:0071425)	2026-10-01	0.0809121	0.229766	0	0	13.189	33.1622	MECOM	1
Positive Regulation Of Post-Transcriptional Gene Silencing By RNA (GO:1900370)	2026-10-01	0.0809121	0.229766	0	0	13.189	33.1622	PUM1	1
Interleukin-15-Mediated Signaling Pathway (GO:0035723)	2026-10-01	0.0809121	0.229766	0	0	13.189	33.1622	JAK1	1
Positive Regulation Of Toll-Like Receptor 4 Signaling Pathway (GO:0034145)	2026-10-01	0.0809121	0.229766	0	0	13.189	33.1622	LTF	1
Positive Regulation Of Transcription From RNA Polymerase II Promoter In Response To Endoplasmic Reticulum Stress (GO:1990440)	2026-10-01	0.0809121	0.229766	0	0	13.189	33.1622	TP53	1
Maintenance Of Synapse Structure (GO:0099558)	2026-10-01	0.0809121	0.229766	0	0	13.189	33.1622	SDF4	1
Mitotic G1/S Transition Checkpoint Signaling (GO:0044819)	2026-10-01	0.0809121	0.229766	0	0	13.189	33.1622	TP53	1
Muscle Filament Sliding (GO:0030049)	2026-10-01	0.0809121	0.229766	0	0	13.189	33.1622	TPM1	1
Membrane Lipid Biosynthetic Process (GO:0046467)	1957-02-01	0.0829631	0.235141	0	0	4.33231	10.7847	SCCPDH;DEGS1	1
Positive Regulation Of Macromolecule Biosynthetic Process (GO:0010557)	3/122	0.0835745	0.235975	0	0	3.01192	7.47563	ERBB2;PLXNB2;VIM	1
Receptor-Mediated Endocytosis (GO:0006898)	3/122	0.0835745	0.235975	0	0	3.01192	7.47563	GAK;HSPG2;AP2M1	1
Peptidyl-Threonine Phosphorylation (GO:0018107)	1958-02-01	0.0854684	0.237641	0	0	4.25473	10.465	PRKCA;ACVR1B	1
Response To Organic Cyclic Compound (GO:0014070)	1958-02-01	0.0854684	0.237641	0	0	4.25473	10.465	SPP1;CLU	1
Positive Regulation Of Mitochondrion Organization (GO:0010822)	1958-02-01	0.0854684	0.237641	0	0	4.25473	10.465	TNFSF10;TP53	1
Inorganic Anion Transport (GO:0015698)	1958-02-01	0.0854684	0.237641	0	0	4.25473	10.465	SLC34A2;CLIC4	1
Cellular Response To Lipopolysaccharide (GO:0071222)	3/124	0.0867581	0.237641	0	0	2.96183	7.24059	HMGB2;CXCL1;VIM	1
Protein Dephosphorylation (GO:0006470)	3/124	0.0867581	0.237641	0	0	2.96183	7.24059	PPP1CB;PPP2R1A;PPM1G	1
Regulation Of miRNA Transcription (GO:1902893)	1959-02-01	0.0879964	0.237641	0	0	4.17988	10.159	KLF5;TP53	1
Regulation Of Mitotic Cell Cycle (GO:0007346)	3/125	0.088369	0.237641	0	0	2.93741	7.12684	BTG2;PRKCA;OBSL1	1
Response To Cytokine (GO:0034097)	3/125	0.088369	0.237641	0	0	2.93741	7.12684	IFITM1;PRKCA;ADAR	1
Regulation Of Endocytic Recycling (GO:2001135)	2026-11-01	0.0886363	0.237641	0	0	11.8695	28.7622	ARHGAP1	1
Golgi To Lysosome Transport (GO:0090160)	2026-11-01	0.0886363	0.237641	0	0	11.8695	28.7622	GAK	1
Negative Regulation Of Myotube Differentiation (GO:0010832)	2026-11-01	0.0886363	0.237641	0	0	11.8695	28.7622	HDAC1	1
Regulation Of Muscle System Process (GO:0090257)	2026-11-01	0.0886363	0.237641	0	0	11.8695	28.7622	TPM1	1
Biogenic Amine Biosynthetic Process (GO:0042401)	2026-11-01	0.0886363	0.237641	0	0	11.8695	28.7622	SAT1	1
Polyamine Metabolic Process (GO:0006595)	2026-11-01	0.0886363	0.237641	0	0	11.8695	28.7622	SAT1	1
Cellular Response To Superoxide (GO:0071451)	2026-11-01	0.0886363	0.237641	0	0	11.8695	28.7622	SOD2	1
Central Nervous System Myelination (GO:0022010)	2026-11-01	0.0886363	0.237641	0	0	11.8695	28.7622	CLU	1
Regulation Of Ventricular Cardiac Muscle Cell Action Potential (GO:0098911)	2026-11-01	0.0886363	0.237641	0	0	11.8695	28.7622	JUP	1
Endoplasmic Reticulum Membrane Organization (GO:0090158)	2026-11-01	0.0886363	0.237641	0	0	11.8695	28.7622	RTN4	1
Epithelial Cell-Cell Adhesion (GO:0090136)	2026-11-01	0.0886363	0.237641	0	0	11.8695	28.7622	JUP	1
Positive Regulation Of Keratinocyte Proliferation (GO:0010838)	2026-11-01	0.0886363	0.237641	0	0	11.8695	28.7622	CDH3	1
Glutamine Family Amino Acid Biosynthetic Process (GO:0009084)	2026-11-01	0.0886363	0.237641	0	0	11.8695	28.7622	GLS	1
Positive Regulation Of Muscle Contraction (GO:0045933)	2026-11-01	0.0886363	0.237641	0	0	11.8695	28.7622	ENO1	1
Vitamin D Metabolic Process (GO:0042359)	2026-11-01	0.0886363	0.237641	0	0	11.8695	28.7622	UGT1A6	1
Post-Transcriptional Gene Silencing (GO:0016441)	2026-11-01	0.0886363	0.237641	0	0	11.8695	28.7622	PUM1	1
Regulation Of Amyloid Precursor Protein Catabolic Process (GO:1902991)	2026-11-01	0.0886363	0.237641	0	0	11.8695	28.7622	FLOT2	1
Negative Regulation Of Amyloid Fibril Formation (GO:1905907)	2026-11-01	0.0886363	0.237641	0	0	11.8695	28.7622	CLU	1
Regulation Of Astrocyte Differentiation (GO:0048710)	2026-11-01	0.0886363	0.237641	0	0	11.8695	28.7622	HES1	1
Positive Regulation Of Phagocytosis (GO:0050766)	1960-02-01	0.0905466	0.240417	0	0	4.1076	9.86601	C3;CYBA	1
Homophilic Cell Adhesion Via Plasma Membrane Adhesion Molecules (GO:0007156)	1960-02-01	0.0905466	0.240417	0	0	4.1076	9.86601	PLXNB2;L1CAM	1
Regulation Of Tumor Necrosis Factor Production (GO:0032680)	3/127	0.0916285	0.240417	0	0	2.88974	6.90651	CYBA;CLU;LTF	1
Regulation Of Anatomical Structure Morphogenesis (GO:0022603)	3/127	0.0916285	0.240417	0	0	2.88974	6.90651	CLDN3;ERBB2;WARS1	1
Regulation Of DNA Repair (GO:0006282)	3/129	0.0949374	0.240417	0	0	2.84358	6.69531	SMARCE1;BABAM2;ARID1A	1
Cell Junction Organization (GO:0034330)	1962-02-01	0.0957114	0.240417	0	0	3.97028	9.31594	CLDN3;L1CAM	1
Negative Regulation Of Epidermal Growth Factor-Activated Receptor Activity (GO:0007175)	2026-12-01	0.096296	0.240417	0	0	10.7899	25.2519	GPRC5A	1
DNA Conformation Change (GO:0071103)	2026-12-01	0.096296	0.240417	0	0	10.7899	25.2519	HMGB2	1
Negative Regulation Of Intrinsic Apoptotic Signaling Pathway In Response To DNA Damage By P53 Class Mediator (GO:1902166)	2026-12-01	0.096296	0.240417	0	0	10.7899	25.2519	MUC1	1
Negative Regulation Of Locomotion (GO:0040013)	2026-12-01	0.096296	0.240417	0	0	10.7899	25.2519	TACSTD2	1
V(D)J Recombination (GO:0033151)	2026-12-01	0.096296	0.240417	0	0	10.7899	25.2519	HMGB2	1
Actin-Myosin Filament Sliding (GO:0033275)	2026-12-01	0.096296	0.240417	0	0	10.7899	25.2519	TPM1	1
Adult Locomotory Behavior (GO:0008344)	2026-12-01	0.096296	0.240417	0	0	10.7899	25.2519	PUM1	1
Negative Regulation Of Substrate Adhesion-Dependent Cell Spreading (GO:1900025)	2026-12-01	0.096296	0.240417	0	0	10.7899	25.2519	TACSTD2	1
Atrial Cardiac Muscle Cell Action Potential (GO:0086014)	2026-12-01	0.096296	0.240417	0	0	10.7899	25.2519	GJA1	1
Axonal Fasciculation (GO:0007413)	2026-12-01	0.096296	0.240417	0	0	10.7899	25.2519	RTN4	1
Cell Projection Assembly (GO:0030031)	2026-12-01	0.096296	0.240417	0	0	10.7899	25.2519	NCKAP1	1
Phosphate Ion Homeostasis (GO:0055062)	2026-12-01	0.096296	0.240417	0	0	10.7899	25.2519	SLC34A2	1
Positive Regulation By Symbiont Of Entry Into Host (GO:0075294)	2026-12-01	0.096296	0.240417	0	0	10.7899	25.2519	TMPRSS4	1
Regulation Of Vascular Associated Smooth Muscle Cell Migration (GO:1904752)	2026-12-01	0.096296	0.240417	0	0	10.7899	25.2519	TPM1	1
Defense Response To Tumor Cell (GO:0002357)	2026-12-01	0.096296	0.240417	0	0	10.7899	25.2519	DAPK1	1
Response To Muramyl Dipeptide (GO:0032495)	2026-12-01	0.096296	0.240417	0	0	10.7899	25.2519	VIM	1
Positive Regulation Of Cell Morphogenesis Involved In Differentiation (GO:0010770)	2026-12-01	0.096296	0.240417	0	0	10.7899	25.2519	OBSL1	1
Semaphorin-Plexin Signaling Pathway Involved In Neuron Projection Guidance (GO:1902285)	2026-12-01	0.096296	0.240417	0	0	10.7899	25.2519	PLXNB2	1
Endothelium Development (GO:0003158)	2026-12-01	0.096296	0.240417	0	0	10.7899	25.2519	FSTL1	1
Epithelial Cell Morphogenesis (GO:0003382)	2026-12-01	0.096296	0.240417	0	0	10.7899	25.2519	CLDN3	1
Steroid Catabolic Process (GO:0006706)	2026-12-01	0.096296	0.240417	0	0	10.7899	25.2519	SPP1	1
Positive Regulation Of Integrin-Mediated Signaling Pathway (GO:2001046)	2026-12-01	0.096296	0.240417	0	0	10.7899	25.2519	LAMC1	1
Eye Photoreceptor Cell Differentiation (GO:0001754)	2026-12-01	0.096296	0.240417	0	0	10.7899	25.2519	PROM1	1
Fatty Acid Transmembrane Transport (GO:1902001)	2026-12-01	0.096296	0.240417	0	0	10.7899	25.2519	SLC2A1	1
Glucose Import (GO:0046323)	2026-12-01	0.096296	0.240417	0	0	10.7899	25.2519	SLC2A1	1
Positive Regulation Of Nuclear-Transcribed mRNA poly(A) Tail Shortening (GO:0060213)	2026-12-01	0.096296	0.240417	0	0	10.7899	25.2519	BTG2	1
Positive Regulation Of Purine Nucleotide Biosynthetic Process (GO:1900373)	2026-12-01	0.096296	0.240417	0	0	10.7899	25.2519	VCP	1
Positive Regulation Of Reactive Oxygen Species Biosynthetic Process (GO:1903428)	2026-12-01	0.096296	0.240417	0	0	10.7899	25.2519	CYBA	1
Positive Regulation Of Viral Entry Into Host Cell (GO:0046598)	2026-12-01	0.096296	0.240417	0	0	10.7899	25.2519	TMPRSS4	1
Lipid Droplet Formation (GO:0140042)	2026-12-01	0.096296	0.240417	0	0	10.7899	25.2519	RNF213	1
Primary miRNA Processing (GO:0031053)	2026-12-01	0.096296	0.240417	0	0	10.7899	25.2519	HNRNPA2B1	1
Negative Regulation By Host Of Viral Process (GO:0044793)	2026-12-01	0.096296	0.240417	0	0	10.7899	25.2519	LTF	1
Negative Regulation By Host Of Viral Transcription (GO:0043922)	2026-12-01	0.096296	0.240417	0	0	10.7899	25.2519	HDAC1	1
Negative Regulation Of Cell Cycle Phase Transition (GO:1901988)	2026-12-01	0.096296	0.240417	0	0	10.7899	25.2519	ZFP36L2	1
Negative Regulation Of Complement Activation (GO:0045916)	2026-12-01	0.096296	0.240417	0	0	10.7899	25.2519	SERPING1	1
Protein Stabilization (GO:0050821)	4/208	0.0985332	0.24559	0	0	2.34672	5.43821	FLOT2;CLU;TSPAN1;RTN4	1
Positive Regulation Of Protein Phosphorylation (GO:0001934)	6/377	0.0988323	0.245924	0	0	1.9428	4.49628	C3;CLDN3;ERBB2;ERP29;FAM20A;TP53	1
Circulatory System Development (GO:0072359)	3/132	0.0999917	0.248139	0	0	2.77703	6.39457	PDLIM1;GJA1;HSPG2	1
Positive Regulation Of T Cell Differentiation (GO:0045582)	1964-02-01	0.100958	0.248139	0	0	3.84182	8.80947	SMARCE1;ARID1A	1
Positive Regulation Of Cysteine-Type Endopeptidase Activity (GO:2001056)	1964-02-01	0.100958	0.248139	0	0	3.84182	8.80947	DAPK1;TNFSF10	1
Endocytic Recycling (GO:0032456)	1964-02-01	0.100958	0.248139	0	0	3.84182	8.80947	ARL4C;RAB13	1
Canonical Wnt Signaling Pathway (GO:0060070)	1965-02-01	0.103611	0.248139	0	0	3.78065	8.57113	CDH3;JUP	1
Regulation Of Tyrosine Phosphorylation Of STAT Protein (GO:0042509)	1965-02-01	0.103611	0.248139	0	0	3.78065	8.57113	PPP2R1A;HES1	1
ERBB2 Signaling Pathway (GO:0038128)	2013-01-01	0.103892	0.248139	0	0	9.89022	22.3955	ERBB2	1
T Cell Differentiation In Thymus (GO:0033077)	2013-01-01	0.103892	0.248139	0	0	9.89022	22.3955	ZFP36L2	1
Regulation Of Intrinsic Apoptotic Signaling Pathway In Response To DNA Damage By P53 Class Mediator (GO:1902165)	2013-01-01	0.103892	0.248139	0	0	9.89022	22.3955	MUC1	1
Negative Regulation Of Receptor Internalization (GO:0002091)	2013-01-01	0.103892	0.248139	0	0	9.89022	22.3955	ANXA2	1
Amyloid Precursor Protein Catabolic Process (GO:0042987)	2013-01-01	0.103892	0.248139	0	0	9.89022	22.3955	NCSTN	1
Regulation Of Response To Endoplasmic Reticulum Stress (GO:1905897)	2013-01-01	0.103892	0.248139	0	0	9.89022	22.3955	CLU	1
Cellular Response To Arsenic-Containing Substance (GO:0071243)	2013-01-01	0.103892	0.248139	0	0	9.89022	22.3955	VCP	1
Cellular Response To Interleukin-4 (GO:0071353)	2013-01-01	0.103892	0.248139	0	0	9.89022	22.3955	JAK1	1
Regulation Of Trophoblast Cell Migration (GO:1901163)	2013-01-01	0.103892	0.248139	0	0	9.89022	22.3955	GJA1	1
Chondroitin Sulfate Biosynthetic Process (GO:0030206)	2013-01-01	0.103892	0.248139	0	0	9.89022	22.3955	UGDH	1
Clathrin Coat Assembly (GO:0048268)	2013-01-01	0.103892	0.248139	0	0	9.89022	22.3955	GAK	1
Embryonic Hemopoiesis (GO:0035162)	2013-01-01	0.103892	0.248139	0	0	9.89022	22.3955	KITLG	1
Endothelial Cell Differentiation (GO:0045446)	2013-01-01	0.103892	0.248139	0	0	9.89022	22.3955	FSTL1	1
Thymus Development (GO:0048538)	2013-01-01	0.103892	0.248139	0	0	9.89022	22.3955	HES1	1
Glutamine Metabolic Process (GO:0006541)	2013-01-01	0.103892	0.248139	0	0	9.89022	22.3955	GLS	1
Positive Regulation Of Protein Deacetylation (GO:0090312)	2013-01-01	0.103892	0.248139	0	0	9.89022	22.3955	NNMT	1
Interleukin-6-Mediated Signaling Pathway (GO:0070102)	2013-01-01	0.103892	0.248139	0	0	9.89022	22.3955	JAK1	1
Negative Regulation Of DNA Damage Response, Signal Transduction By P53 Class Mediator (GO:0043518)	2013-01-01	0.103892	0.248139	0	0	9.89022	22.3955	PTTG1IP	1
Regulation Of Cell Fate Commitment (GO:0010453)	2013-01-01	0.103892	0.248139	0	0	9.89022	22.3955	HDAC1	1
Negative Regulation Of Endopeptidase Activity (GO:0010951)	1966-02-01	0.106284	0.252636	0	0	3.72139	8.34202	SERPING1;LTF	1
Peptidyl-Threonine Modification (GO:0018210)	1966-02-01	0.106284	0.252636	0	0	3.72139	8.34202	PRKCA;ACVR1B	1
Cellular Response To Type II Interferon (GO:0071346)	1966-02-01	0.106284	0.252636	0	0	3.72139	8.34202	DAPK1;JAK1	1
Activation Of Cysteine-Type Endopeptidase Activity Involved In Apoptotic Process (GO:0006919)	1967-02-01	0.108974	0.255075	0	0	3.66395	8.12167	VCP;S100A9	1
Regulation Of Neurogenesis (GO:0050767)	1967-02-01	0.108974	0.255075	0	0	3.66395	8.12167	HMGB2;HES1	1
Peptidyl-Tyrosine Phosphorylation (GO:0018108)	1967-02-01	0.108974	0.255075	0	0	3.66395	8.12167	ERBB2;JAK1	1
Negative Regulation Of Smooth Muscle Cell Migration (GO:0014912)	2014-01-01	0.111424	0.255075	0	0	9.12897	20.0327	TPM1	1
Regulation Of Macrophage Differentiation (GO:0045649)	2014-01-01	0.111424	0.255075	0	0	9.12897	20.0327	PRKCA	1
Regulation Of Non-Canonical Wnt Signaling Pathway (GO:2000050)	2014-01-01	0.111424	0.255075	0	0	9.12897	20.0327	RNF213	1
Regulation Of Nuclear-Transcribed mRNA poly(A) Tail Shortening (GO:0060211)	2014-01-01	0.111424	0.255075	0	0	9.12897	20.0327	BTG2	1
Nuclear Pore Organization (GO:0006999)	2014-01-01	0.111424	0.255075	0	0	9.12897	20.0327	RTN4	1
Bone Morphogenesis (GO:0060349)	2014-01-01	0.111424	0.255075	0	0	9.12897	20.0327	LTF	1
Regulation Of Phosphate Metabolic Process (GO:0019220)	2014-01-01	0.111424	0.255075	0	0	9.12897	20.0327	CD24	1
Odontogenesis Of Dentin-Containing Tooth (GO:0042475)	2014-01-01	0.111424	0.255075	0	0	9.12897	20.0327	HDAC1	1
Regulation Of Vesicle Size (GO:0097494)	2014-01-01	0.111424	0.255075	0	0	9.12897	20.0327	AP2M1	1
Contractile Actin Filament Bundle Assembly (GO:0030038)	2014-01-01	0.111424	0.255075	0	0	9.12897	20.0327	PDLIM1	1
Positive Regulation Of Cytoplasmic Translation (GO:2000767)	2014-01-01	0.111424	0.255075	0	0	9.12897	20.0327	PKM	1
Endoderm Development (GO:0007492)	2014-01-01	0.111424	0.255075	0	0	9.12897	20.0327	LAMC1	1
Positive Regulation Of Histone Acetylation (GO:0035066)	2014-01-01	0.111424	0.255075	0	0	9.12897	20.0327	MUC1	1
Stress Fiber Assembly (GO:0043149)	2014-01-01	0.111424	0.255075	0	0	9.12897	20.0327	PDLIM1	1
Positive Regulation Of Nuclear-Transcribed mRNA Catabolic Process, Deadenylation-Dependent Decay (GO:1900153)	2014-01-01	0.111424	0.255075	0	0	9.12897	20.0327	ZFP36L2	1
Membrane Raft Organization (GO:0031579)	2014-01-01	0.111424	0.255075	0	0	9.12897	20.0327	ANXA2	1
Protein Localization To Vacuole (GO:0072665)	2014-01-01	0.111424	0.255075	0	0	9.12897	20.0327	RTN4	1
Mitochondrial Calcium Ion Transmembrane Transport (GO:0006851)	2014-01-01	0.111424	0.255075	0	0	9.12897	20.0327	MICU2	1
Negative Regulation Of Androgen Receptor Signaling Pathway (GO:0060766)	2014-01-01	0.111424	0.255075	0	0	9.12897	20.0327	HDAC1	1
Regulation Of Branching Involved In Ureteric Bud Morphogenesis (GO:0090189)	2014-01-01	0.111424	0.255075	0	0	9.12897	20.0327	TACSTD2	1
Regulation Of Cell Fate Specification (GO:0042659)	2014-01-01	0.111424	0.255075	0	0	9.12897	20.0327	HDAC1	1
Skin Development (GO:0043588)	1968-02-01	0.111683	0.255275	0	0	3.60825	7.90962	CLIC4;ITGA3	1
Negative Regulation Of Wnt Signaling Pathway (GO:0030178)	3/140	0.11398	0.260127	0	0	2.6138	5.67647	RNF213;HDAC1;BICC1	1
Cellular Response To Calcium Ion (GO:0071277)	1969-02-01	0.114409	0.260705	0	0	3.55422	7.70546	CLIC4;CLU	1
Regulation Of Cellular Biosynthetic Process (GO:0031326)	1970-02-01	0.117152	0.261319	0	0	3.50177	7.50879	C3;MFSD12	1
3'-UTR-mediated mRNA Destabilization (GO:0061158)	2015-01-01	0.118893	0.261319	0	0	8.47648	18.0509	ZFP36L2	1
T Cell Homeostasis (GO:0043029)	2015-01-01	0.118893	0.261319	0	0	8.47648	18.0509	PPP2R1A	1
Regulation Of Intrinsic Apoptotic Signaling Pathway In Response To DNA Damage (GO:1902229)	2015-01-01	0.118893	0.261319	0	0	8.47648	18.0509	CLU	1
Regulation Of miRNA-mediated Gene Silencing (GO:0060964)	2015-01-01	0.118893	0.261319	0	0	8.47648	18.0509	PUM1	1
Amyloid-Beta Metabolic Process (GO:0050435)	2015-01-01	0.118893	0.261319	0	0	8.47648	18.0509	NCSTN	1
Astrocyte Development (GO:0014002)	2015-01-01	0.118893	0.261319	0	0	8.47648	18.0509	S100A9	1
Nucleotide-Sugar Biosynthetic Process (GO:0009226)	2015-01-01	0.118893	0.261319	0	0	8.47648	18.0509	UGDH	1
Cardiac Myofibril Assembly (GO:0055003)	2015-01-01	0.118893	0.261319	0	0	8.47648	18.0509	OBSL1	1
Cellular Glucuronidation (GO:0052695)	2015-01-01	0.118893	0.261319	0	0	8.47648	18.0509	UGT1A6	1
Cellular Response To Corticosteroid Stimulus (GO:0071384)	2015-01-01	0.118893	0.261319	0	0	8.47648	18.0509	ZFP36L2	1
Renal Filtration (GO:0097205)	2015-01-01	0.118893	0.261319	0	0	8.47648	18.0509	ITGA3	1
Dendritic Cell Chemotaxis (GO:0002407)	2015-01-01	0.118893	0.261319	0	0	8.47648	18.0509	CLU	1
Positive Regulation Of Collagen Biosynthetic Process (GO:0032967)	2015-01-01	0.118893	0.261319	0	0	8.47648	18.0509	VIM	1
Endoplasmic Reticulum To Cytosol Transport (GO:1903513)	2015-01-01	0.118893	0.261319	0	0	8.47648	18.0509	VCP	1
Endosome To Lysosome Transport Via Multivesicular Body Sorting Pathway (GO:0032510)	2015-01-01	0.118893	0.261319	0	0	8.47648	18.0509	VCP	1
Positive Regulation Of Glucose Metabolic Process (GO:0010907)	2015-01-01	0.118893	0.261319	0	0	8.47648	18.0509	NNMT	1
Glucuronate Metabolic Process (GO:0019585)	2015-01-01	0.118893	0.261319	0	0	8.47648	18.0509	UGT1A6	1
Glutamine Family Amino Acid Catabolic Process (GO:0009065)	2015-01-01	0.118893	0.261319	0	0	8.47648	18.0509	GLS	1
Positive Regulation Of Muscle Cell Differentiation (GO:0051149)	2015-01-01	0.118893	0.261319	0	0	8.47648	18.0509	LAMC1	1
Vasodilation (GO:0042311)	2015-01-01	0.118893	0.261319	0	0	8.47648	18.0509	SOD2	1
Positive Regulation Of Transmembrane Transport (GO:0034764)	2015-01-01	0.118893	0.261319	0	0	8.47648	18.0509	C3	1
Regulation Of Activin Receptor Signaling Pathway (GO:0032925)	2015-01-01	0.118893	0.261319	0	0	8.47648	18.0509	ACVR1B	1
Regulation Of Amyloid Fibril Formation (GO:1905906)	2015-01-01	0.118893	0.261319	0	0	8.47648	18.0509	CLU	1
Protein Autoubiquitination (GO:0051865)	1971-02-01	0.119912	0.263169	0	0	3.45085	7.31924	BABAM2;RNF213	1
Positive Regulation Of Protein Localization To Nucleus (GO:1900182)	1972-02-01	0.122688	0.26586	0	0	3.40138	7.13647	JUP;JAK1	1
Negative Regulation Of Cell Adhesion (GO:0007162)	1972-02-01	0.122688	0.26586	0	0	3.40138	7.13647	MUC1;PLXNB2	1
Protein Transport (GO:0015031)	5/313	0.124337	0.26586	0	0	1.94447	4.05374	ARL4C;RAB13;ERP29;ARHGAP1;CLU	1
Regulation Of Cold-Induced Thermogenesis (GO:0120161)	3/146	0.12493	0.26586	0	0	2.50337	5.20701	GJA1;MUC1;LCN2	1
Negative Regulation Of Response To External Stimulus (GO:0032102)	3/146	0.12493	0.26586	0	0	2.50337	5.20701	CLDN3;SAA1;LTF	1
Monocarboxylic Acid Transport (GO:0015718)	1973-02-01	0.125479	0.26586	0	0	3.3533	6.96016	SLC16A4;UGT1A6	1
Cellular Response To Lipid (GO:0071396)	4/228	0.126031	0.26586	0	0	2.13502	4.4221	HMGB2;SPP1;CXCL1;VIM	1
Chromatin Remodeling (GO:0006338)	4/228	0.126031	0.26586	0	0	2.13502	4.4221	SMARCE1;MECOM;HDAC1;ARID1A	1
Regulation Of Interleukin-1 Production (GO:0032652)	2016-01-01	0.1263	0.26586	0	0	7.91098	16.3686	SAA1	1
Negative Regulation Of Receptor Signaling Pathway Via JAK-STAT (GO:0046426)	2016-01-01	0.1263	0.26586	0	0	7.91098	16.3686	PPP2R1A	1
Negative Regulation Of Release Of Cytochrome C From Mitochondria (GO:0090201)	2016-01-01	0.1263	0.26586	0	0	7.91098	16.3686	CLU	1
Activin Receptor Signaling Pathway (GO:0032924)	2016-01-01	0.1263	0.26586	0	0	7.91098	16.3686	ACVR1B	1
Regulation Of Osteoblast Proliferation (GO:0033688)	2016-01-01	0.1263	0.26586	0	0	7.91098	16.3686	LTF	1
Regulation Of Plasminogen Activation (GO:0010755)	2016-01-01	0.1263	0.26586	0	0	7.91098	16.3686	ENO1	1
Cell Communication By Electrical Coupling Involved In Cardiac Conduction (GO:0086064)	2016-01-01	0.1263	0.26586	0	0	7.91098	16.3686	GJA1	1
Regulation Of Response To Cytokine Stimulus (GO:0060759)	2016-01-01	0.1263	0.26586	0	0	7.91098	16.3686	CD24	1
Pharyngeal System Development (GO:0060037)	2016-01-01	0.1263	0.26586	0	0	7.91098	16.3686	HES1	1
Cellular Response To Gamma Radiation (GO:0071480)	2016-01-01	0.1263	0.26586	0	0	7.91098	16.3686	TP53	1
Regulation Of Transforming Growth Factor Beta Production (GO:0071634)	2016-01-01	0.1263	0.26586	0	0	7.91098	16.3686	ITGB6	1
Chondroitin Sulfate Metabolic Process (GO:0030204)	2016-01-01	0.1263	0.26586	0	0	7.91098	16.3686	UGDH	1
Reverse Cholesterol Transport (GO:0043691)	2016-01-01	0.1263	0.26586	0	0	7.91098	16.3686	CLU	1
Positive Regulation Of Collagen Metabolic Process (GO:0010714)	2016-01-01	0.1263	0.26586	0	0	7.91098	16.3686	VIM	1
Endoplasmic Reticulum Tubular Network Organization (GO:0071786)	2016-01-01	0.1263	0.26586	0	0	7.91098	16.3686	RTN4	1
Positive Regulation Of Homotypic Cell-Cell Adhesion (GO:0034112)	2016-01-01	0.1263	0.26586	0	0	7.91098	16.3686	JAK1	1
Positive Regulation Of Muscle Hypertrophy (GO:0014742)	2016-01-01	0.1263	0.26586	0	0	7.91098	16.3686	PRKCA	1
Protein Kinase A Signaling (GO:0010737)	2016-01-01	0.1263	0.26586	0	0	7.91098	16.3686	RAB13	1
Regulation Of NMDA Receptor Activity (GO:2000310)	2016-01-01	0.1263	0.26586	0	0	7.91098	16.3686	DAPK1	1
Dephosphorylation (GO:0016311)	3/147	0.126791	0.26586	0	0	2.48586	5.13383	PPP1CB;PPP2R1A;PPM1G	1
Negative Regulation Of Neuron Apoptotic Process (GO:0043524)	1974-02-01	0.128286	0.26586	0	0	3.30656	6.79	SOD2;CLU	1
Gland Development (GO:0048732)	1974-02-01	0.128286	0.26586	0	0	3.30656	6.79	LSR;HES1	1
Import Into Nucleus (GO:0051170)	1974-02-01	0.128286	0.26586	0	0	3.30656	6.79	KPNA6;PTTG1IP	1
Regulation Of Cell Cycle G1/S Phase Transition (GO:1902806)	1974-02-01	0.128286	0.26586	0	0	3.30656	6.79	SMARCE1;ARID1A	1
Regulation Of Plasma Membrane Bounded Cell Projection Assembly (GO:0120032)	1975-02-01	0.131108	0.26586	0	0	3.2611	6.6257	DCDC2;CLU	1
Regulation Of Stress Fiber Assembly (GO:0051492)	1975-02-01	0.131108	0.26586	0	0	3.2611	6.6257	TPM1;TACSTD2	1
Defense Response To Gram-negative Bacterium (GO:0050829)	1975-02-01	0.131108	0.26586	0	0	3.2611	6.6257	HMGB2;LTF	1
Regulation Of BMP Signaling Pathway (GO:0030510)	1975-02-01	0.131108	0.26586	0	0	3.2611	6.6257	ITGA3;FSTL1	1
Regulation Of Cellular Respiration (GO:0043457)	2017-01-01	0.133645	0.26586	0	0	7.41617	14.9256	VCP	1
Negative Regulation Of Fibroblast Proliferation (GO:0048147)	2017-01-01	0.133645	0.26586	0	0	7.41617	14.9256	TP53	1
Golgi To Vacuole Transport (GO:0006896)	2017-01-01	0.133645	0.26586	0	0	7.41617	14.9256	GAK	1
NAD Biosynthetic Process (GO:0009435)	2017-01-01	0.133645	0.26586	0	0	7.41617	14.9256	NNMT	1
NLS-bearing Protein Import Into Nucleus (GO:0006607)	2017-01-01	0.133645	0.26586	0	0	7.41617	14.9256	KPNA6	1
Regulation Of Glucose Transmembrane Transport (GO:0010827)	2017-01-01	0.133645	0.26586	0	0	7.41617	14.9256	C3	1
Regulation Of Hematopoietic Progenitor Cell Differentiation (GO:1901532)	2017-01-01	0.133645	0.26586	0	0	7.41617	14.9256	KITLG	1
Rac Protein Signal Transduction (GO:0016601)	2017-01-01	0.133645	0.26586	0	0	7.41617	14.9256	NCKAP1	1
Negative Regulation Of Oxidative Stress-Induced Intrinsic Apoptotic Signaling Pathway (GO:1902176)	2017-01-01	0.133645	0.26586	0	0	7.41617	14.9256	SOD2	1
Negative Regulation Of Striated Muscle Cell Differentiation (GO:0051154)	2017-01-01	0.133645	0.26586	0	0	7.41617	14.9256	HDAC1	1
Amyloid Precursor Protein Metabolic Process (GO:0042982)	2017-01-01	0.133645	0.26586	0	0	7.41617	14.9256	NCSTN	1
Androgen Receptor Signaling Pathway (GO:0030521)	2017-01-01	0.133645	0.26586	0	0	7.41617	14.9256	ARID1A	1
Neuron Maturation (GO:0042551)	2017-01-01	0.133645	0.26586	0	0	7.41617	14.9256	C3	1
Base Conversion Or Substitution Editing (GO:0016553)	2017-01-01	0.133645	0.26586	0	0	7.41617	14.9256	ADAR	1
Regulation Of Oxidative Phosphorylation (GO:0002082)	2017-01-01	0.133645	0.26586	0	0	7.41617	14.9256	VCP	1
Carboxylic Acid Biosynthetic Process (GO:0046394)	2017-01-01	0.133645	0.26586	0	0	7.41617	14.9256	UGDH	1
Regulation Of Receptor Signaling Pathway Via STAT (GO:1904892)	2017-01-01	0.133645	0.26586	0	0	7.41617	14.9256	HES1	1
Peptidyl-Threonine Dephosphorylation (GO:0035970)	2017-01-01	0.133645	0.26586	0	0	7.41617	14.9256	PPM1G	1
Cellular Response To Glucocorticoid Stimulus (GO:0071385)	2017-01-01	0.133645	0.26586	0	0	7.41617	14.9256	ZFP36L2	1
Regulation Of Telomere Maintenance Via Telomere Lengthening (GO:1904356)	2017-01-01	0.133645	0.26586	0	0	7.41617	14.9256	HNRNPA2B1	1
Positive Regulation Of Amyloid-Beta Formation (GO:1902004)	2017-01-01	0.133645	0.26586	0	0	7.41617	14.9256	CLU	1
Response To Interferon-Alpha (GO:0035455)	2017-01-01	0.133645	0.26586	0	0	7.41617	14.9256	IFITM1	1
Positive Regulation Of Cardiac Muscle Hypertrophy (GO:0010613)	2017-01-01	0.133645	0.26586	0	0	7.41617	14.9256	PRKCA	1
Retrograde Protein Transport, ER To Cytosol (GO:0030970)	2017-01-01	0.133645	0.26586	0	0	7.41617	14.9256	VCP	1
Embryonic Digit Morphogenesis (GO:0042733)	2017-01-01	0.133645	0.26586	0	0	7.41617	14.9256	HDAC1	1
Positive Regulation Of Dendrite Morphogenesis (GO:0050775)	2017-01-01	0.133645	0.26586	0	0	7.41617	14.9256	OBSL1	1
Embryonic Heart Tube Development (GO:0035050)	2017-01-01	0.133645	0.26586	0	0	7.41617	14.9256	HES1	1
Positive Regulation Of Glial Cell Differentiation (GO:0045687)	2017-01-01	0.133645	0.26586	0	0	7.41617	14.9256	HES1	1
Positive Regulation Of Heart Rate (GO:0010460)	2017-01-01	0.133645	0.26586	0	0	7.41617	14.9256	TPM1	1
Facultative Heterochromatin Formation (GO:0140718)	2017-01-01	0.133645	0.26586	0	0	7.41617	14.9256	HDAC1	1
Positive Regulation Of Stem Cell Differentiation (GO:2000738)	2017-01-01	0.133645	0.26586	0	0	7.41617	14.9256	TACSTD2	1
Intracellular Estrogen Receptor Signaling Pathway (GO:0030520)	2017-01-01	0.133645	0.26586	0	0	7.41617	14.9256	ARID1A	1
Negative Regulation Of Rho Protein Signal Transduction (GO:0035024)	2017-01-01	0.133645	0.26586	0	0	7.41617	14.9256	ITGA3	1
Regulation Of Aerobic Respiration (GO:1903715)	2017-01-01	0.133645	0.26586	0	0	7.41617	14.9256	VCP	1
Wnt Signaling Pathway (GO:0016055)	1976-02-01	0.133943	0.266098	0	0	3.21687	6.46699	JUP;CD24	1
Embryonic Organ Development (GO:0048568)	1977-02-01	0.136793	0.270675	0	0	3.17382	6.31363	COL18A1;KITLG	1
Positive Regulation Of Endothelial Cell Proliferation (GO:0001938)	1977-02-01	0.136793	0.270675	0	0	3.17382	6.31363	HMGB2;PRKCA	1
Negative Regulation Of Blood Vessel Morphogenesis (GO:2000181)	1977-02-01	0.136793	0.270675	0	0	3.17382	6.31363	COL4A2;HSPG2	1
Inflammatory Response (GO:0006954)	4/236	0.13785	0.271634	0	0	2.06056	4.08318	CYBA;CXCL1;HSPG2;S100A9	1
Positive Regulation Of Tumor Necrosis Factor Production (GO:0032760)	1978-02-01	0.139656	0.271634	0	0	3.1319	6.16537	CYBA;CLU	1
Epithelium Development (GO:0060429)	3/154	0.140092	0.271634	0	0	2.36978	4.6577	KRT19;TNC;HNRNPH3	1
Regulation Of Collagen Biosynthetic Process (GO:0032965)	2018-01-01	0.140928	0.271634	0	0	6.97957	13.6765	VIM	1
Regulation Of Epithelial Cell Differentiation (GO:0030856)	2018-01-01	0.140928	0.271634	0	0	6.97957	13.6765	CD24	1
Negative Regulation Of Signal Transduction By P53 Class Mediator (GO:1901797)	2018-01-01	0.140928	0.271634	0	0	6.97957	13.6765	PTTG1IP	1
Negative Regulation Of Viral Entry Into Host Cell (GO:0046597)	2018-01-01	0.140928	0.271634	0	0	6.97957	13.6765	IFITM1	1
Regulation Of Oligodendrocyte Differentiation (GO:0048713)	2018-01-01	0.140928	0.271634	0	0	6.97957	13.6765	HES1	1
Regulation Of Oxidative Stress-Induced Intrinsic Apoptotic Signaling Pathway (GO:1902175)	2018-01-01	0.140928	0.271634	0	0	6.97957	13.6765	SOD2	1
Nucleosome Disassembly (GO:0006337)	2018-01-01	0.140928	0.271634	0	0	6.97957	13.6765	SMARCE1	1
Regulation Of Protein Deacetylation (GO:0090311)	2018-01-01	0.140928	0.271634	0	0	6.97957	13.6765	NNMT	1
Response To Ethanol (GO:0045471)	2018-01-01	0.140928	0.271634	0	0	6.97957	13.6765	SDF4	1
Dendritic Cell Migration (GO:0036336)	2018-01-01	0.140928	0.271634	0	0	6.97957	13.6765	CLU	1
Detection Of Mechanical Stimulus (GO:0050982)	2018-01-01	0.140928	0.271634	0	0	6.97957	13.6765	JUP	1
Epithelial Cell Development (GO:0002064)	2018-01-01	0.140928	0.271634	0	0	6.97957	13.6765	CLDN3	1
Positive Regulation Of Neuroblast Proliferation (GO:0002052)	2018-01-01	0.140928	0.271634	0	0	6.97957	13.6765	VCAN	1
Intracellular Sodium Ion Homeostasis (GO:0006883)	2018-01-01	0.140928	0.271634	0	0	6.97957	13.6765	TMPRSS4	1
Regulation Of RIG-I Signaling Pathway (GO:0039535)	2018-01-01	0.140928	0.271634	0	0	6.97957	13.6765	PUM1	1
Regulation Of Cell Cycle G2/M Phase Transition (GO:1902749)	2018-01-01	0.140928	0.271634	0	0	6.97957	13.6765	TP53	1
Regulation Of Cell-Cell Adhesion Mediated By Cadherin (GO:2000047)	2018-01-01	0.140928	0.271634	0	0	6.97957	13.6765	EPCAM	1
Positive Regulation Of Response To External Stimulus (GO:0032103)	3/155	0.142029	0.273309	0	0	2.35407	4.59448	CYBA;PRKCA;S100A9	1
Positive Regulation Of Catabolic Process (GO:0009896)	1979-02-01	0.142532	0.273309	0	0	3.09107	6.02198	VCP;CLU	1
Positive Regulation Of Protein Localization To Membrane (GO:1905477)	1979-02-01	0.142532	0.273309	0	0	3.09107	6.02198	ITGA3;ERBB2	1
Protein Import Into Nucleus (GO:0006606)	1979-02-01	0.142532	0.273309	0	0	3.09107	6.02198	KPNA6;PTTG1IP	1
Calcium Ion Transmembrane Transport (GO:0070588)	1980-02-01	0.145421	0.274165	0	0	3.05128	5.88325	MICU2;CLU	1
Regulation Of Protein Localization To Plasma Membrane (GO:1903076)	1980-02-01	0.145421	0.274165	0	0	3.05128	5.88325	ITGA3;AP2M1	1
Response To Type II Interferon (GO:0034341)	1980-02-01	0.145421	0.274165	0	0	3.05128	5.88325	IFITM1;DAPK1	1
Wound Healing (GO:0042060)	1980-02-01	0.145421	0.274165	0	0	3.05128	5.88325	TPM1;ERBB2	1
RNA Destabilization (GO:0050779)	2019-01-01	0.148151	0.274165	0	0	6.59148	12.5866	PUM1	1
Regulation Of Insulin-Like Growth Factor Receptor Signaling Pathway (GO:0043567)	2019-01-01	0.148151	0.274165	0	0	6.59148	12.5866	CDH3	1
Regulation Of Integrin-Mediated Signaling Pathway (GO:2001044)	2019-01-01	0.148151	0.274165	0	0	6.59148	12.5866	LAMC1	1
Regulation Of Lymphocyte Differentiation (GO:0045619)	2019-01-01	0.148151	0.274165	0	0	6.59148	12.5866	ZFP36L2	1
Regulation Of Megakaryocyte Differentiation (GO:0045652)	2019-01-01	0.148151	0.274165	0	0	6.59148	12.5866	HMGB2	1
Regulation Of Nuclear Division (GO:0051783)	2019-01-01	0.148151	0.274165	0	0	6.59148	12.5866	OBSL1	1
Calcium-Independent Cell-Cell Adhesion Via Plasma Membrane Cell-Adhesion Molecules (GO:0016338)	2019-01-01	0.148151	0.274165	0	0	6.59148	12.5866	CLDN10	1
Cardiac Ventricle Development (GO:0003231)	2019-01-01	0.148151	0.274165	0	0	6.59148	12.5866	HES1	1
Phosphate Ion Transport (GO:0006817)	2019-01-01	0.148151	0.274165	0	0	6.59148	12.5866	SLC34A2	1
Phosphatidylcholine Biosynthetic Process (GO:0006656)	2019-01-01	0.148151	0.274165	0	0	6.59148	12.5866	MUC1	1
Cellular Response To Misfolded Protein (GO:0071218)	2019-01-01	0.148151	0.274165	0	0	6.59148	12.5866	VCP	1
Pore Complex Assembly (GO:0046931)	2019-01-01	0.148151	0.274165	0	0	6.59148	12.5866	RTN4	1
Chondroitin Sulfate Proteoglycan Biosynthetic Process (GO:0050650)	2019-01-01	0.148151	0.274165	0	0	6.59148	12.5866	UGDH	1
Positive Regulation Of Activated T Cell Proliferation (GO:0042104)	2019-01-01	0.148151	0.274165	0	0	6.59148	12.5866	CD24	1
Positive Regulation Of Axon Extension (GO:0045773)	2019-01-01	0.148151	0.274165	0	0	6.59148	12.5866	L1CAM	1
Epithelial Structure Maintenance (GO:0010669)	2019-01-01	0.148151	0.274165	0	0	6.59148	12.5866	LSR	1
Establishment Of Skin Barrier (GO:0061436)	2019-01-01	0.148151	0.274165	0	0	6.59148	12.5866	LSR	1
Superoxide Anion Generation (GO:0042554)	2019-01-01	0.148151	0.274165	0	0	6.59148	12.5866	CYBA	1
Gastrulation (GO:0007369)	2019-01-01	0.148151	0.274165	0	0	6.59148	12.5866	UGDH	1
Xenobiotic Catabolic Process (GO:0042178)	2019-01-01	0.148151	0.274165	0	0	6.59148	12.5866	CRYZ	1
Intrinsic Apoptotic Signaling Pathway In Response To DNA Damage By P53 Class Mediator (GO:0042771)	2019-01-01	0.148151	0.274165	0	0	6.59148	12.5866	TP53	1
Receptor Clustering (GO:0043113)	2019-01-01	0.148151	0.274165	0	0	6.59148	12.5866	PIGR	1
Regulation Of B Cell Differentiation (GO:0045577)	2019-01-01	0.148151	0.274165	0	0	6.59148	12.5866	ZFP36L2	1
Cytoskeleton-Dependent Cytokinesis (GO:0061640)	1981-02-01	0.148322	0.274165	0	0	3.01251	5.74898	SEPTIN2;RHOB	1
Positive Regulation Of Growth (GO:0045927)	1981-02-01	0.148322	0.274165	0	0	3.01251	5.74898	ERBB2;S100A9	1
Regulation Of Phosphorylation (GO:0042325)	1982-02-01	0.151234	0.278856	0	0	2.9747	5.61898	PLXNB2;CD24	1
Positive Regulation Of Tumor Necrosis Factor Superfamily Cytokine Production (GO:1903557)	1982-02-01	0.151234	0.278856	0	0	2.9747	5.61898	CYBA;CLU	1
Phosphorylation (GO:0016310)	6/429	0.153448	0.279452	0	0	1.69941	3.18537	DAPK1;ERBB2;PRKCA;FAM20A;ACVR1B;JAK1	1
Positive Regulation Of Intracellular Signal Transduction (GO:1902533)	7/525	0.154099	0.279452	0	0	1.62112	3.03175	GJA1;ERBB2;TNFSF10;S100A9;TP53;RTN4;LTF	1
Vesicle-Mediated Transport To The Plasma Membrane (GO:0098876)	1983-02-01	0.154158	0.279452	0	0	2.93783	5.49307	ARL4C;RAB13	1
Negative Regulation Of Protein Localization To Cell Periphery (GO:1904376)	2020-01-01	0.155313	0.279452	0	0	6.24425	11.6287	AP2M1	1
Negative Regulation Of Protein Localization To Plasma Membrane (GO:1903077)	2020-01-01	0.155313	0.279452	0	0	6.24425	11.6287	AP2M1	1
Negative Regulation Of Reproductive Process (GO:2000242)	2020-01-01	0.155313	0.279452	0	0	6.24425	11.6287	GJA1	1
Negative Regulation Of Stem Cell Population Maintenance (GO:1902455)	2020-01-01	0.155313	0.279452	0	0	6.24425	11.6287	HDAC1	1
Ameboidal-Type Cell Migration (GO:0001667)	2020-01-01	0.155313	0.279452	0	0	6.24425	11.6287	PDLIM1	1
Negative Regulation Of Viral Life Cycle (GO:1903901)	2020-01-01	0.155313	0.279452	0	0	6.24425	11.6287	IFITM1	1
Calcium-Mediated Signaling Using Intracellular Calcium Source (GO:0035584)	2020-01-01	0.155313	0.279452	0	0	6.24425	11.6287	CLU	1
Cell Projection Organization (GO:0030030)	2020-01-01	0.155313	0.279452	0	0	6.24425	11.6287	NCKAP1	1
Response To Fibroblast Growth Factor (GO:0071774)	2020-01-01	0.155313	0.279452	0	0	6.24425	11.6287	ZFP36L2	1
Positive Regulation Of Lipid Storage (GO:0010884)	2020-01-01	0.155313	0.279452	0	0	6.24425	11.6287	C3	1
Glutamate Metabolic Process (GO:0006536)	2020-01-01	0.155313	0.279452	0	0	6.24425	11.6287	GLS	1
Xenobiotic Transport (GO:0042908)	2020-01-01	0.155313	0.279452	0	0	6.24425	11.6287	GJA1	1
Positive Regulation Of Vascular Associated Smooth Muscle Cell Proliferation (GO:1904707)	2020-01-01	0.155313	0.279452	0	0	6.24425	11.6287	GJA1	1
Protein Deacylation (GO:0035601)	2020-01-01	0.155313	0.279452	0	0	6.24425	11.6287	HDAC1	1
Mesoderm Formation (GO:0001707)	2020-01-01	0.155313	0.279452	0	0	6.24425	11.6287	ITGA3	1
Microglial Cell Activation (GO:0001774)	2020-01-01	0.155313	0.279452	0	0	6.24425	11.6287	CLU	1
protein-DNA Complex Disassembly (GO:0032986)	2020-01-01	0.155313	0.279452	0	0	6.24425	11.6287	SMARCE1	1
Protein Autophosphorylation (GO:0046777)	3/162	0.155838	0.280056	0	0	2.24963	4.18192	DAPK1;ERBB2;ACVR1B	1
Regulation Of Cysteine-Type Endopeptidase Activity Involved In Apoptotic Process (GO:0043281)	1984-02-01	0.157093	0.281633	0	0	2.90185	5.37108	DAPK1;TNFSF10	1
Positive Regulation Of Double-Strand Break Repair (GO:2000781)	1984-02-01	0.157093	0.281633	0	0	2.90185	5.37108	SMARCE1;ARID1A	1
Regulation Of Osteoblast Differentiation (GO:0045667)	1985-02-01	0.160039	0.284854	0	0	2.86674	5.25284	IFITM1;LTF	1
Positive Regulation Of Endothelial Cell Migration (GO:0010595)	1985-02-01	0.160039	0.284854	0	0	2.86674	5.25284	PRKCA;RHOB	1
Epidermis Development (GO:0008544)	1985-02-01	0.160039	0.284854	0	0	2.86674	5.25284	HDAC1;FLOT2	1
Establishment Of Protein Localization To Organelle (GO:0072594)	1985-02-01	0.160039	0.284854	0	0	2.86674	5.25284	KPNA6;PTTG1IP	1
Positive Regulation Of Protein Localization (GO:1903829)	1985-02-01	0.160039	0.284854	0	0	2.86674	5.25284	RTN4;JAK1	1
Negative Regulation Of Cell Cycle (GO:0045786)	1985-02-01	0.160039	0.284854	0	0	2.86674	5.25284	BTG2;RHOB	1
Negative Regulation Of Osteoclast Differentiation (GO:0045671)	2021-01-01	0.162416	0.285668	0	0	5.93174	10.7815	LTF	1
Regulation Of Lipid Storage (GO:0010883)	2021-01-01	0.162416	0.285668	0	0	5.93174	10.7815	C3	1
Aminoglycan Biosynthetic Process (GO:0006023)	2021-01-01	0.162416	0.285668	0	0	5.93174	10.7815	UGDH	1
Peptide Catabolic Process (GO:0043171)	2021-01-01	0.162416	0.285668	0	0	5.93174	10.7815	ANPEP	1
Chaperone-Mediated Protein Complex Assembly (GO:0051131)	2021-01-01	0.162416	0.285668	0	0	5.93174	10.7815	CLU	1
Positive Regulation Of Amyloid Precursor Protein Catabolic Process (GO:1902993)	2021-01-01	0.162416	0.285668	0	0	5.93174	10.7815	CLU	1
Skin Epidermis Development (GO:0098773)	2021-01-01	0.162416	0.285668	0	0	5.93174	10.7815	LSR	1
Innate Immune Response In Mucosa (GO:0002227)	2021-01-01	0.162416	0.285668	0	0	5.93174	10.7815	LTF	1
Positive Regulation Of Smoothened Signaling Pathway (GO:0045880)	2021-01-01	0.162416	0.285668	0	0	5.93174	10.7815	DCDC2	1
Mitochondrial Calcium Ion Homeostasis (GO:0051560)	2021-01-01	0.162416	0.285668	0	0	5.93174	10.7815	MICU2	1
Negative Regulation Of Angiogenesis (GO:0016525)	1986-02-01	0.162995	0.286348	0	0	2.83247	5.13821	COL4A2;HSPG2	1
Double-Strand Break Repair (GO:0006302)	3/168	0.167993	0.292184	0	0	2.16716	3.86586	BABAM2;VCP;HMGB2	1
Regulation Of Double-Strand Break Repair (GO:2000779)	1988-02-01	0.168936	0.292184	0	0	2.76632	4.91917	SMARCE1;ARID1A	1
Regulation Of Endothelial Cell Migration (GO:0010594)	1988-02-01	0.168936	0.292184	0	0	2.76632	4.91917	PRKCA;RHOB	1
Negative Regulation Of Neuron Death (GO:1901215)	1988-02-01	0.168936	0.292184	0	0	2.76632	4.91917	SOD2;CLU	1
Negative Regulation Of Protein Kinase Activity (GO:0006469)	1988-02-01	0.168936	0.292184	0	0	2.76632	4.91917	ADAR;WARS1	1
Positive Regulation Of Plasma Membrane Bounded Cell Projection Assembly (GO:0120034)	1988-02-01	0.168936	0.292184	0	0	2.76632	4.91917	NCKAP1;AGRN	1
NAD Metabolic Process (GO:0019674)	2022-01-01	0.169459	0.292184	0	0	5.64899	10.0278	VCP	1
Negative Regulation Of Protein Localization To Nucleus (GO:1900181)	2022-01-01	0.169459	0.292184	0	0	5.64899	10.0278	CTNNA1	1
Response To Gamma Radiation (GO:0010332)	2022-01-01	0.169459	0.292184	0	0	5.64899	10.0278	TP53	1
Cytoskeleton-Dependent Intracellular Transport (GO:0030705)	2022-01-01	0.169459	0.292184	0	0	5.64899	10.0278	HOOK1	1
Dendritic Cell Differentiation (GO:0097028)	2022-01-01	0.169459	0.292184	0	0	5.64899	10.0278	CLU	1
Glucose Transmembrane Transport (GO:1904659)	2022-01-01	0.169459	0.292184	0	0	5.64899	10.0278	SLC2A1	1
Hexose Transmembrane Transport (GO:0008645)	2022-01-01	0.169459	0.292184	0	0	5.64899	10.0278	SLC2A1	1
Postreplication Repair (GO:0006301)	2022-01-01	0.169459	0.292184	0	0	5.64899	10.0278	VCP	1
Modulation By Host Of Viral Process (GO:0044788)	2022-01-01	0.169459	0.292184	0	0	5.64899	10.0278	LTF	1
Negative Regulation Of Axonogenesis (GO:0050771)	2022-01-01	0.169459	0.292184	0	0	5.64899	10.0278	RTN4	1
Cytokine-Mediated Signaling Pathway (GO:0019221)	4/257	0.170846	0.294235	0	0	1.8875	3.33519	CXCL1;ACTN4;TP53;JAK1	1
Cellular Response To Chemical Stress (GO:0062197)	1989-02-01	0.17192	0.294666	0	0	2.73439	4.8145	SOD2;ZFP36L2	1
Cellular Response To Peptide Hormone Stimulus (GO:0071375)	1989-02-01	0.17192	0.294666	0	0	2.73439	4.8145	PKM;RAB13	1
Regulation Of Vesicle-Mediated Transport (GO:0060627)	1989-02-01	0.17192	0.294666	0	0	2.73439	4.8145	SEPTIN2;RAB13	1
Regulation Of Cellular Response To Transforming Growth Factor Beta Stimulus (GO:1903844)	2023-01-01	0.176443	0.294666	0	0	5.39194	9.35371	ITGA3	1
Negative Regulation Of Epidermal Growth Factor Receptor Signaling Pathway (GO:0042059)	2023-01-01	0.176443	0.294666	0	0	5.39194	9.35371	GPRC5A	1
Regulation Of Extracellular Matrix Organization (GO:1903053)	2023-01-01	0.176443	0.294666	0	0	5.39194	9.35371	LAMC1	1
Negative Regulation Of Neuron Differentiation (GO:0045665)	2023-01-01	0.176443	0.294666	0	0	5.39194	9.35371	HES1	1
Negative Regulation Of Oxidative Stress-Induced Cell Death (GO:1903202)	2023-01-01	0.176443	0.294666	0	0	5.39194	9.35371	SOD2	1
Negative Regulation Of Protein Tyrosine Kinase Activity (GO:0061099)	2023-01-01	0.176443	0.294666	0	0	5.39194	9.35371	GPRC5A	1
Regulation Of Myotube Differentiation (GO:0010830)	2023-01-01	0.176443	0.294666	0	0	5.39194	9.35371	HDAC1	1
Artery Development (GO:0060840)	2023-01-01	0.176443	0.294666	0	0	5.39194	9.35371	HES1	1
Regulation Of Nuclear-Transcribed mRNA Catabolic Process, Deadenylation-Dependent Decay (GO:1900151)	2023-01-01	0.176443	0.294666	0	0	5.39194	9.35371	ZFP36L2	1
Cell-Cell Signaling By Wnt (GO:0198738)	2023-01-01	0.176443	0.294666	0	0	5.39194	9.35371	CD24	1
Cellular Response To Interleukin-6 (GO:0071354)	2023-01-01	0.176443	0.294666	0	0	5.39194	9.35371	JAK1	1
Regulation Of Toll-Like Receptor 4 Signaling Pathway (GO:0034143)	2023-01-01	0.176443	0.294666	0	0	5.39194	9.35371	LTF	1
Positive Regulation Of Lamellipodium Assembly (GO:0010592)	2023-01-01	0.176443	0.294666	0	0	5.39194	9.35371	NCKAP1	1
Glial Cell Development (GO:0021782)	2023-01-01	0.176443	0.294666	0	0	5.39194	9.35371	S100A9	1
Translesion Synthesis (GO:0019985)	2023-01-01	0.176443	0.294666	0	0	5.39194	9.35371	VCP	1
Positive Regulation Of Morphogenesis Of An Epithelium (GO:1905332)	2023-01-01	0.176443	0.294666	0	0	5.39194	9.35371	GJA1	1
Heparan Sulfate Proteoglycan Biosynthetic Process (GO:0015012)	2023-01-01	0.176443	0.294666	0	0	5.39194	9.35371	UGDH	1
Hepaticobiliary System Development (GO:0061008)	2023-01-01	0.176443	0.294666	0	0	5.39194	9.35371	LSR	1
Positive Regulation Of Protein Targeting To Membrane (GO:0090314)	2023-01-01	0.176443	0.294666	0	0	5.39194	9.35371	ERBB2	1
Protein Localization To Cell Junction (GO:1902414)	2023-01-01	0.176443	0.294666	0	0	5.39194	9.35371	JAK1	1
Microtubule Nucleation (GO:0007020)	2023-01-01	0.176443	0.294666	0	0	5.39194	9.35371	TUBGCP2	1
Negative Regulation Of Actin Filament Polymerization (GO:0030837)	2023-01-01	0.176443	0.294666	0	0	5.39194	9.35371	TMSB10	1
Regulation Of Cardiac Muscle Hypertrophy (GO:0010611)	2023-01-01	0.176443	0.294666	0	0	5.39194	9.35371	PRKCA	1
Regulation Of Cell Junction Assembly (GO:1901888)	2023-01-01	0.176443	0.294666	0	0	5.39194	9.35371	CLDN3	1
Regulation Of Epithelial Cell Proliferation (GO:0050678)	1991-02-01	0.177915	0.296458	0	0	2.67267	4.61423	ERBB2;LAMC1	1
Positive Regulation Of Binding (GO:0051099)	1991-02-01	0.177915	0.296458	0	0	2.67267	4.61423	HMGB2;HES1	1
Positive Regulation Of Neuron Projection Development (GO:0010976)	1992-02-01	0.180924	0.2982	0	0	2.64284	4.5184	PLXNB2;S100A9	1
Positive Regulation Of I-kappaB kinase/NF-kappaB Signaling (GO:0043123)	3/175	0.18251	0.2982	0	0	2.07822	3.53496	GJA1;TNFSF10;LTF	1
Regulation Of Cysteine-Type Endopeptidase Activity (GO:2000116)	2024-01-01	0.183369	0.2982	0	0	5.15725	8.74801	LTF	1
Regulation Of Cytoplasmic Translation (GO:2000765)	2024-01-01	0.183369	0.2982	0	0	5.15725	8.74801	PKM	1
ERK1 And ERK2 Cascade (GO:0070371)	2024-01-01	0.183369	0.2982	0	0	5.15725	8.74801	ZFP36L2	1
Regulation Of Execution Phase Of Apoptosis (GO:1900117)	2024-01-01	0.183369	0.2982	0	0	5.15725	8.74801	TP53	1
Regulation Of Heterotypic Cell-Cell Adhesion (GO:0034114)	2024-01-01	0.183369	0.2982	0	0	5.15725	8.74801	FLOT2	1
Neuromuscular Junction Development (GO:0007528)	2024-01-01	0.183369	0.2982	0	0	5.15725	8.74801	TNC	1
Regulation Of Muscle Cell Differentiation (GO:0051147)	2024-01-01	0.183369	0.2982	0	0	5.15725	8.74801	LAMC1	1
Regulation Of Neuroblast Proliferation (GO:1902692)	2024-01-01	0.183369	0.2982	0	0	5.15725	8.74801	VCAN	1
Cell Morphogenesis Involved In Differentiation (GO:0000904)	2024-01-01	0.183369	0.2982	0	0	5.15725	8.74801	CLDN3	1
Regulation Of Ruffle Assembly (GO:1900027)	2024-01-01	0.183369	0.2982	0	0	5.15725	8.74801	TACSTD2	1
Positive Regulation Of ERBB Signaling Pathway (GO:1901186)	2024-01-01	0.183369	0.2982	0	0	5.15725	8.74801	RTN4	1
Regulation Of Viral Life Cycle (GO:1903900)	2024-01-01	0.183369	0.2982	0	0	5.15725	8.74801	KPNA6	1
Response To Purine-Containing Compound (GO:0014074)	2024-01-01	0.183369	0.2982	0	0	5.15725	8.74801	CLU	1
Dicarboxylic Acid Transport (GO:0006835)	2024-01-01	0.183369	0.2982	0	0	5.15725	8.74801	GJA1	1
Early Endosome To Late Endosome Transport (GO:0045022)	2024-01-01	0.183369	0.2982	0	0	5.15725	8.74801	HOOK1	1
Endosome Transport Via Multivesicular Body Sorting Pathway (GO:0032509)	2024-01-01	0.183369	0.2982	0	0	5.15725	8.74801	VCP	1
Gliogenesis (GO:0042063)	2024-01-01	0.183369	0.2982	0	0	5.15725	8.74801	VCAN	1
Positive Regulation Of Vascular Endothelial Growth Factor Production (GO:0010575)	2024-01-01	0.183369	0.2982	0	0	5.15725	8.74801	C3	1
Protein Exit From Endoplasmic Reticulum (GO:0032527)	2024-01-01	0.183369	0.2982	0	0	5.15725	8.74801	VCP	1
Mononuclear Cell Differentiation (GO:1903131)	2024-01-01	0.183369	0.2982	0	0	5.15725	8.74801	CLU	1
Regulation Of Endothelial Cell Proliferation (GO:0001936)	1993-02-01	0.183941	0.298804	0	0	2.61366	4.42529	HMGB2;PRKCA	1
Positive Regulation Of Hydrolase Activity (GO:0051345)	3/176	0.184611	0.299565	0	0	2.06611	3.4907	ERBB2;HMGB2;AGRN	1
Sphingolipid Metabolic Process (GO:0006665)	1994-02-01	0.186966	0.302428	0	0	2.58512	4.33481	PPP2R1A;DEGS1	1
Positive Regulation Of Nucleic Acid-Templated Transcription (GO:1903508)	7/557	0.18919	0.302428	0	0	1.52427	2.53791	MECOM;HDAC1;HMGB2;SPP1;HNF1B;ARID1A;TP53	1
Negative Regulation Of Protein Localization To Membrane (GO:1905476)	2025-01-01	0.190237	0.302428	0	0	4.94212	8.20137	AP2M1	1
Regulation Of Keratinocyte Proliferation (GO:0010837)	2025-01-01	0.190237	0.302428	0	0	4.94212	8.20137	CDH3	1
Negative Regulation Of Protein Transport (GO:0051224)	2025-01-01	0.190237	0.302428	0	0	4.94212	8.20137	ERP29	1
Negative Regulation Of Response To Endoplasmic Reticulum Stress (GO:1903573)	2025-01-01	0.190237	0.302428	0	0	4.94212	8.20137	CLU	1
Negative Regulation Of Response To Wounding (GO:1903035)	2025-01-01	0.190237	0.302428	0	0	4.94212	8.20137	CLDN3	1
Negative Regulation Of Signaling Receptor Activity (GO:2000272)	2025-01-01	0.190237	0.302428	0	0	4.94212	8.20137	GPRC5A	1
Negative Regulation Of Smoothened Signaling Pathway (GO:0045879)	2025-01-01	0.190237	0.302428	0	0	4.94212	8.20137	VCP	1
Negative Regulation Of Stress Fiber Assembly (GO:0051497)	2025-01-01	0.190237	0.302428	0	0	4.94212	8.20137	TACSTD2	1
Regulation Of Platelet Aggregation (GO:0090330)	2025-01-01	0.190237	0.302428	0	0	4.94212	8.20137	PRKCA	1
Cardiac Conduction System Development (GO:0003161)	2025-01-01	0.190237	0.302428	0	0	4.94212	8.20137	GJA1	1
Sodium Ion Homeostasis (GO:0055078)	2025-01-01	0.190237	0.302428	0	0	4.94212	8.20137	TMPRSS4	1
Ventricular Cardiac Muscle Tissue Development (GO:0003229)	2025-01-01	0.190237	0.302428	0	0	4.94212	8.20137	TPM1	1
Vesicle-Mediated Transport Between Endosomal Compartments (GO:0098927)	2025-01-01	0.190237	0.302428	0	0	4.94212	8.20137	HOOK1	1
Mitotic Cell Cycle Checkpoint Signaling (GO:0007093)	2025-01-01	0.190237	0.302428	0	0	4.94212	8.20137	BABAM2	1
Regulation Of B Cell Activation (GO:0050864)	2025-01-01	0.190237	0.302428	0	0	4.94212	8.20137	ZFP36L2	1
Regulation Of Actin Cytoskeleton Reorganization (GO:2000249)	2025-01-01	0.190237	0.302428	0	0	4.94212	8.20137	CLU	1
Regulation Of Cell Cycle Phase Transition (GO:1901987)	2025-01-01	0.190237	0.302428	0	0	4.94212	8.20137	TP53	1
Positive Regulation Of Supramolecular Fiber Organization (GO:1902905)	1996-02-01	0.193036	0.30655	0	0	2.52986	4.16132	NCKAP1;CLU	1
Fc Receptor Signaling Pathway (GO:0038093)	2026-01-01	0.197047	0.307667	0	0	4.74419	7.70604	PIGR	1
Regulation Of Epidermal Growth Factor-Activated Receptor Activity (GO:0007176)	2026-01-01	0.197047	0.307667	0	0	4.74419	7.70604	GPRC5A	1
Negative Regulation Of Receptor-Mediated Endocytosis (GO:0048261)	2026-01-01	0.197047	0.307667	0	0	4.74419	7.70604	ANXA2	1
Calcium-Ion Regulated Exocytosis (GO:0017156)	2026-01-01	0.197047	0.307667	0	0	4.74419	7.70604	SDF4	1
Cardiac Muscle Cell Development (GO:0055013)	2026-01-01	0.197047	0.307667	0	0	4.74419	7.70604	OBSL1	1
Regulation Of Reactive Oxygen Species Biosynthetic Process (GO:1903426)	2026-01-01	0.197047	0.307667	0	0	4.74419	7.70604	CYBA	1
Cell-Cell Adhesion Mediated By Cadherin (GO:0044331)	2026-01-01	0.197047	0.307667	0	0	4.74419	7.70604	CDH3	1
Regulation Of Transcription By RNA Polymerase III (GO:0006359)	2026-01-01	0.197047	0.307667	0	0	4.74419	7.70604	ZFP36L2	1
Regulation Of Vascular Endothelial Growth Factor Production (GO:0010574)	2026-01-01	0.197047	0.307667	0	0	4.74419	7.70604	C3	1
Cellular Response To Xenobiotic Stimulus (GO:0071466)	2026-01-01	0.197047	0.307667	0	0	4.74419	7.70604	TP53	1
Response To Glucocorticoid (GO:0051384)	2026-01-01	0.197047	0.307667	0	0	4.74419	7.70604	ZFP36L2	1
Dendritic Spine Organization (GO:0097061)	2026-01-01	0.197047	0.307667	0	0	4.74419	7.70604	ITGA3	1
Positive Regulation Of Monooxygenase Activity (GO:0032770)	2026-01-01	0.197047	0.307667	0	0	4.74419	7.70604	CDH3	1
Protein Targeting To Lysosome (GO:0006622)	2026-01-01	0.197047	0.307667	0	0	4.74419	7.70604	CLU	1
Negative Regulation Of Catalytic Activity (GO:0043086)	2026-01-01	0.197047	0.307667	0	0	4.74419	7.70604	TP53	1
Regulation Of Cardiac Muscle Cell Contraction (GO:0086004)	2026-01-01	0.197047	0.307667	0	0	4.74419	7.70604	JUP	1
Negative Regulation Of Macromolecule Biosynthetic Process (GO:0010558)	1998-02-01	0.199131	0.309621	0	0	2.47691	3.99721	BTG2;DAPK1	1
MAPK Cascade (GO:0000165)	1998-02-01	0.199131	0.309621	0	0	2.47691	3.99721	PPP1CB;ZFP36L2	1
RNA Splicing (GO:0008380)	1998-02-01	0.199131	0.309621	0	0	2.47691	3.99721	PPP2R1A;HNRNPH3	1
Mitochondrial Translation (GO:0032543)	1998-02-01	0.199131	0.309621	0	0	2.47691	3.99721	MRPL53;MRPL19	1
Axon Development (GO:0061564)	1999-02-01	0.202188	0.312635	0	0	2.45125	3.91846	L1CAM;RTN4	1
Cellular Response To Insulin Stimulus (GO:0032869)	1999-02-01	0.202188	0.312635	0	0	2.45125	3.91846	PKM;RAB13	1
DNA Synthesis Involved In DNA Repair (GO:0000731)	2027-01-01	0.203801	0.312635	0	0	4.56149	7.25556	VCP	1
Regulation Of Peptidase Activity (GO:0052547)	2027-01-01	0.203801	0.312635	0	0	4.56149	7.25556	HDAC1	1
Cell Surface Receptor Signaling Pathway Involved In Cell-Cell Signaling (GO:1905114)	2027-01-01	0.203801	0.312635	0	0	4.56149	7.25556	CD24	1
Chaperone Cofactor-Dependent Protein Refolding (GO:0051085)	2027-01-01	0.203801	0.312635	0	0	4.56149	7.25556	GAK	1
Respiratory Tube Development (GO:0030323)	2027-01-01	0.203801	0.312635	0	0	4.56149	7.25556	ITGA3	1
Positive Regulation Of Nitric Oxide Biosynthetic Process (GO:0045429)	2027-01-01	0.203801	0.312635	0	0	4.56149	7.25556	CLU	1
Ventricular Septum Morphogenesis (GO:0060412)	2027-01-01	0.203801	0.312635	0	0	4.56149	7.25556	HES1	1
Positive Regulation Of Response To Wounding (GO:1903036)	2027-01-01	0.203801	0.312635	0	0	4.56149	7.25556	CLDN3	1
Protein Quality Control For Misfolded Or Incompletely Synthesized Proteins (GO:0006515)	2027-01-01	0.203801	0.312635	0	0	4.56149	7.25556	VCP	1
Myeloid Cell Development (GO:0061515)	2027-01-01	0.203801	0.312635	0	0	4.56149	7.25556	ANXA2	1
Regulation Of Androgen Receptor Signaling Pathway (GO:0060765)	2027-01-01	0.203801	0.312635	0	0	4.56149	7.25556	HDAC1	1
Regulation Of Organelle Organization (GO:0033043)	2/100	0.20525	0.314209	0	0	2.42611	3.84182	CLIC4;S100A9	1
Response To UV (GO:0009411)	2/100	0.20525	0.314209	0	0	2.42611	3.84182	SDF4;TP53	1
Visual Perception (GO:0007601)	2/101	0.208317	0.316385	0	0	2.40148	3.7672	COL18A1;CRYZ	1
Regulation Of Chromosome Segregation (GO:0051983)	2028-01-01	0.210498	0.316385	0	0	4.39233	6.84447	PUM1	1
Regulation Of Lipid Biosynthetic Process (GO:0046890)	2028-01-01	0.210498	0.316385	0	0	4.39233	6.84447	C3	1
Negative Regulation Of Wound Healing (GO:0061045)	2028-01-01	0.210498	0.316385	0	0	4.39233	6.84447	CLDN3	1
Regulation Of Platelet Activation (GO:0010543)	2028-01-01	0.210498	0.316385	0	0	4.39233	6.84447	PRKCA	1
Regulation Of Protein Targeting To Membrane (GO:0090313)	2028-01-01	0.210498	0.316385	0	0	4.39233	6.84447	ERBB2	1
Regulation Of Protein Transport (GO:0051223)	2028-01-01	0.210498	0.316385	0	0	4.39233	6.84447	SAA1	1
Cell-Substrate Junction Assembly (GO:0007044)	2028-01-01	0.210498	0.316385	0	0	4.39233	6.84447	LAMC1	1
Establishment Of Endothelial Barrier (GO:0061028)	2028-01-01	0.210498	0.316385	0	0	4.39233	6.84447	CLDN3	1
Glycosaminoglycan Metabolic Process (GO:0030203)	2028-01-01	0.210498	0.316385	0	0	4.39233	6.84447	UGDH	1
Positive Regulation Of Nitric Oxide Metabolic Process (GO:1904407)	2028-01-01	0.210498	0.316385	0	0	4.39233	6.84447	CLU	1
Hematopoietic Progenitor Cell Differentiation (GO:0002244)	2028-01-01	0.210498	0.316385	0	0	4.39233	6.84447	TP53	1
Positive Regulation Of Protein Import Into Nucleus (GO:0042307)	2028-01-01	0.210498	0.316385	0	0	4.39233	6.84447	JUP	1
Primary Neural Tube Formation (GO:0014020)	2028-01-01	0.210498	0.316385	0	0	4.39233	6.84447	PLXNB2	1
Regulation Of DNA Damage Response, Signal Transduction By P53 Class Mediator (GO:0043516)	2028-01-01	0.210498	0.316385	0	0	4.39233	6.84447	PTTG1IP	1
Negative Regulation Of G2/M Transition Of Mitotic Cell Cycle (GO:0010972)	2028-01-01	0.210498	0.316385	0	0	4.39233	6.84447	BABAM2	1
Negative Regulation Of Actin Filament Bundle Assembly (GO:0032232)	2028-01-01	0.210498	0.316385	0	0	4.39233	6.84447	TACSTD2	1
Regulation Of Cardiac Muscle Cell Action Potential (GO:0098901)	2028-01-01	0.210498	0.316385	0	0	4.39233	6.84447	JUP	1
Calcium Ion Homeostasis (GO:0055074)	2/102	0.211388	0.316763	0	0	2.37735	3.69454	FAM20A;ATP13A3	1
Regulation Of Protein Secretion (GO:0050708)	2/102	0.211388	0.316763	0	0	2.37735	3.69454	ERP29;SAA1	1
Sensory Perception Of Light Stimulus (GO:0050953)	2/102	0.211388	0.316763	0	0	2.37735	3.69454	COL18A1;CRYZ	1
Endocytosis (GO:0006897)	3/189	0.212471	0.318065	0	0	1.92043	2.97465	GAK;ANXA11;HSPG2	1
Inorganic Cation Import Across Plasma Membrane (GO:0098659)	2/103	0.214465	0.319904	0	0	2.35369	3.62377	KCNJ16;CLU	1
Mitochondrial Gene Expression (GO:0140053)	2/103	0.214465	0.319904	0	0	2.35369	3.62377	MRPL53;MRPL19	1
RNA Biosynthetic Process (GO:0032774)	2029-01-01	0.217139	0.319904	0	0	4.23524	6.46813	ZFP36L2	1
Negative Regulation Of Plasma Membrane Bounded Cell Projection Assembly (GO:0120033)	2029-01-01	0.217139	0.319904	0	0	4.23524	6.46813	TACSTD2	1
Regulation Of Monoatomic Ion Transmembrane Transport (GO:0034765)	2029-01-01	0.217139	0.319904	0	0	4.23524	6.46813	KCNJ16	1
Regulation Of Neuron Migration (GO:2001222)	2029-01-01	0.217139	0.319904	0	0	4.23524	6.46813	PLXNB2	1
Carbohydrate Derivative Biosynthetic Process (GO:1901137)	2029-01-01	0.217139	0.319904	0	0	4.23524	6.46813	SCCPDH	1
Response To Alcohol (GO:0097305)	2029-01-01	0.217139	0.319904	0	0	4.23524	6.46813	SDF4	1
Response To Interferon-Beta (GO:0035456)	2029-01-01	0.217139	0.319904	0	0	4.23524	6.46813	IFITM1	1
Positive Regulation Of Endopeptidase Activity (GO:0010950)	2029-01-01	0.217139	0.319904	0	0	4.23524	6.46813	NCSTN	1
Establishment Of Mitotic Spindle Orientation (GO:0000132)	2029-01-01	0.217139	0.319904	0	0	4.23524	6.46813	GJA1	1
Tube Closure (GO:0060606)	2029-01-01	0.217139	0.319904	0	0	4.23524	6.46813	PLXNB2	1
Positive Regulation Of Neural Precursor Cell Proliferation (GO:2000179)	2029-01-01	0.217139	0.319904	0	0	4.23524	6.46813	VCAN	1
Heterotypic Cell-Cell Adhesion (GO:0034113)	2029-01-01	0.217139	0.319904	0	0	4.23524	6.46813	JUP	1
Lipid Droplet Organization (GO:0034389)	2029-01-01	0.217139	0.319904	0	0	4.23524	6.46813	RNF213	1
Morphogenesis Of An Epithelium (GO:0002009)	2029-01-01	0.217139	0.319904	0	0	4.23524	6.46813	TNC	1
Regulation Of Neuron Apoptotic Process (GO:0043523)	2/105	0.22063	0.324405	0	0	2.30776	3.48764	SOD2;CLU	1
Intrinsic Apoptotic Signaling Pathway (GO:0097193)	2/105	0.22063	0.324405	0	0	2.30776	3.48764	CD24;TP53	1
Negative Regulation Of Peptidyl-Tyrosine Phosphorylation (GO:0050732)	2030-01-01	0.223725	0.327016	0	0	4.08899	6.12261	PPP2R1A	1
Artery Morphogenesis (GO:0048844)	2030-01-01	0.223725	0.327016	0	0	4.08899	6.12261	HES1	1
Cardiac Muscle Cell Action Potential Involved In Contraction (GO:0086002)	2030-01-01	0.223725	0.327016	0	0	4.08899	6.12261	GJA1	1
Mitotic G2 DNA Damage Checkpoint Signaling (GO:0007095)	2030-01-01	0.223725	0.327016	0	0	4.08899	6.12261	BABAM2	1
Regulation Of Arp2/3 Complex-Mediated Actin Nucleation (GO:0034315)	2030-01-01	0.223725	0.327016	0	0	4.08899	6.12261	NCKAP1	1
Negative Regulation Of Axon Extension (GO:0030517)	2030-01-01	0.223725	0.327016	0	0	4.08899	6.12261	RTN4	1
Endomembrane System Organization (GO:0010256)	3/196	0.227835	0.330714	0	0	1.85012	2.73657	GAK;HOOK1;OBSL1	1
DNA Repair (GO:0006281)	4/291	0.229226	0.330714	0	0	1.661	2.44673	BABAM2;VCP;BTG2;TP53	1
Negative Regulation Of Developmental Growth (GO:0048640)	2031-01-01	0.230255	0.330714	0	0	3.9525	5.8045	RTN4	1
Regulation Of Dendrite Morphogenesis (GO:0048814)	2031-01-01	0.230255	0.330714	0	0	3.9525	5.8045	OBSL1	1
Negative Regulation Of Intracellular Steroid Hormone Receptor Signaling Pathway (GO:0033144)	2031-01-01	0.230255	0.330714	0	0	3.9525	5.8045	HDAC1	1
Regulation Of Gluconeogenesis (GO:0006111)	2031-01-01	0.230255	0.330714	0	0	3.9525	5.8045	NNMT	1
Cardiac Muscle Tissue Morphogenesis (GO:0055008)	2031-01-01	0.230255	0.330714	0	0	3.9525	5.8045	TPM1	1
Regulation Of Response To Biotic Stimulus (GO:0002831)	2031-01-01	0.230255	0.330714	0	0	3.9525	5.8045	DAPK1	1
Positive Regulation Of G1/S Transition Of Mitotic Cell Cycle (GO:1900087)	2031-01-01	0.230255	0.330714	0	0	3.9525	5.8045	ADAMTS1	1
Endodermal Cell Differentiation (GO:0035987)	2031-01-01	0.230255	0.330714	0	0	3.9525	5.8045	COL4A2	1
Positive Regulation Of Extrinsic Apoptotic Signaling Pathway (GO:2001238)	2031-01-01	0.230255	0.330714	0	0	3.9525	5.8045	TNFSF10	1
Positive Regulation Of Glucose Transmembrane Transport (GO:0010828)	2031-01-01	0.230255	0.330714	0	0	3.9525	5.8045	C3	1
Positive Regulation Of Lamellipodium Organization (GO:1902745)	2031-01-01	0.230255	0.330714	0	0	3.9525	5.8045	NCKAP1	1
Positive Regulation Of Proteolysis Involved In Protein Catabolic Process (GO:1903052)	2031-01-01	0.230255	0.330714	0	0	3.9525	5.8045	CLU	1
Presynaptic Endocytosis (GO:0140238)	2031-01-01	0.230255	0.330714	0	0	3.9525	5.8045	AP2M1	1
Receptor Signaling Pathway Via STAT (GO:0097696)	2031-01-01	0.230255	0.330714	0	0	3.9525	5.8045	JAK1	1
Negative Regulation Of DNA Biosynthetic Process (GO:2000279)	2031-01-01	0.230255	0.330714	0	0	3.9525	5.8045	TP53	1
Regulation Of Cell Morphogenesis (GO:0022604)	2031-01-01	0.230255	0.330714	0	0	3.9525	5.8045	CLDN3	1
Cellular Response To Salt (GO:1902075)	2/109	0.233002	0.334337	0	0	2.22103	3.23539	CLIC4;CLU	1
'De Novo' Post-Translational Protein Folding (GO:0051084)	2032-01-01	0.236731	0.335802	0	0	3.8248	5.51089	GAK	1
Negative Regulation Of Fat Cell Differentiation (GO:0045599)	2032-01-01	0.236731	0.335802	0	0	3.8248	5.51089	ZFP36L2	1
Amide Transport (GO:0042886)	2032-01-01	0.236731	0.335802	0	0	3.8248	5.51089	GJA1	1
Neural Tube Closure (GO:0001843)	2032-01-01	0.236731	0.335802	0	0	3.8248	5.51089	PLXNB2	1
Phosphatidylinositol 3-Kinase Signaling (GO:0014065)	2032-01-01	0.236731	0.335802	0	0	3.8248	5.51089	ERBB2	1
Regulation Of Transcription By RNA Polymerase I (GO:0006356)	2032-01-01	0.236731	0.335802	0	0	3.8248	5.51089	ERBB2	1
Regulation Of Transmembrane Transport (GO:0034762)	2032-01-01	0.236731	0.335802	0	0	3.8248	5.51089	KCNJ16	1
Respiratory System Development (GO:0060541)	2032-01-01	0.236731	0.335802	0	0	3.8248	5.51089	ITGA3	1
Transition Metal Ion Transport (GO:0000041)	2032-01-01	0.236731	0.335802	0	0	3.8248	5.51089	LTF	1
Gluconeogenesis (GO:0006094)	2032-01-01	0.236731	0.335802	0	0	3.8248	5.51089	ENO1	1
Vesicle Budding From Membrane (GO:0006900)	2032-01-01	0.236731	0.335802	0	0	3.8248	5.51089	AP2M1	1
Proteoglycan Biosynthetic Process (GO:0030166)	2032-01-01	0.236731	0.335802	0	0	3.8248	5.51089	UGDH	1
RNA Metabolic Process (GO:0016070)	2/111	0.239205	0.338343	0	0	2.18006	3.11843	ADAR;HNRNPH3	1
Regulation Of Transforming Growth Factor Beta Receptor Signaling Pathway (GO:0017015)	2/111	0.239205	0.338343	0	0	2.18006	3.11843	ITGA3;HDAC1	1
Cytoskeleton Organization (GO:0007010)	2/111	0.239205	0.338343	0	0	2.18006	3.11843	TPM1;OBSL1	1
Regulation Of Cell Cycle (GO:0051726)	4/298	0.241835	0.338775	0	0	1.62087	2.30083	MECOM;PUM1;TP53;RHOB	1
Small GTPase Mediated Signal Transduction (GO:0007264)	2/112	0.24231	0.338775	0	0	2.16013	3.06207	ARHGAP1;TP53	1
Negative Regulation Of Epithelial Cell Migration (GO:0010633)	2033-01-01	0.243153	0.338775	0	0	3.70509	5.23924	TACSTD2	1
Actin Filament Bundle Assembly (GO:0051017)	2033-01-01	0.243153	0.338775	0	0	3.70509	5.23924	AIF1L	1
Actin Filament Bundle Organization (GO:0061572)	2033-01-01	0.243153	0.338775	0	0	3.70509	5.23924	AIF1L	1
Regulation Of Lamellipodium Assembly (GO:0010591)	2033-01-01	0.243153	0.338775	0	0	3.70509	5.23924	NCKAP1	1
Carboxylic Acid Metabolic Process (GO:0019752)	2033-01-01	0.243153	0.338775	0	0	3.70509	5.23924	SLC2A1	1
Cardiac Muscle Contraction (GO:0060048)	2033-01-01	0.243153	0.338775	0	0	3.70509	5.23924	TPM1	1
Signal Transduction By P53 Class Mediator (GO:0072331)	2033-01-01	0.243153	0.338775	0	0	3.70509	5.23924	TP53	1
Glycolipid Metabolic Process (GO:0006664)	2033-01-01	0.243153	0.338775	0	0	3.70509	5.23924	SCCPDH	1
Ventricular Cardiac Muscle Tissue Morphogenesis (GO:0055010)	2033-01-01	0.243153	0.338775	0	0	3.70509	5.23924	TPM1	1
Lung Development (GO:0030324)	2033-01-01	0.243153	0.338775	0	0	3.70509	5.23924	ITGA3	1
Protein K63-linked Deubiquitination (GO:0070536)	2033-01-01	0.243153	0.338775	0	0	3.70509	5.23924	BABAM2	1
Regulation Of Activated T Cell Proliferation (GO:0046006)	2033-01-01	0.243153	0.338775	0	0	3.70509	5.23924	CD24	1
Negative Regulation Of Blood Vessel Endothelial Cell Migration (GO:0043537)	2033-01-01	0.243153	0.338775	0	0	3.70509	5.23924	JUP	1
Regulation Of Cell Adhesion Mediated By Integrin (GO:0033628)	2033-01-01	0.243153	0.338775	0	0	3.70509	5.23924	MUC1	1
Protein Phosphorylation (GO:0006468)	6/500	0.244607	0.340482	0	0	1.44984	2.04153	DAPK1;ERBB2;PRKCA;FAM20A;ACVR1B;JAK1	1
Regulation Of MAPK Cascade (GO:0043408)	3/204	0.245643	0.340943	0	0	1.77576	2.49294	PPP2R1A;ERBB2;CD24	1
Regulation Of Cytoskeleton Organization (GO:0051493)	2/114	0.248524	0.340943	0	0	2.12134	2.95336	CLIC4;S100A9	1
Response To Endoplasmic Reticulum Stress (GO:0034976)	2/114	0.248524	0.340943	0	0	2.12134	2.95336	VCP;TP53	1
Negative Regulation Of Canonical Wnt Signaling Pathway (GO:0090090)	2/114	0.248524	0.340943	0	0	2.12134	2.95336	HDAC1;BICC1	1
Cellular Response To Amyloid-Beta (GO:1904646)	2034-01-01	0.249521	0.340943	0	0	3.59263	4.98734	GJA1	1
Semaphorin-Plexin Signaling Pathway (GO:0071526)	2034-01-01	0.249521	0.340943	0	0	3.59263	4.98734	PLXNB2	1
Embryonic Limb Morphogenesis (GO:0030326)	2034-01-01	0.249521	0.340943	0	0	3.59263	4.98734	HDAC1	1
Smoothened Signaling Pathway (GO:0007224)	2034-01-01	0.249521	0.340943	0	0	3.59263	4.98734	SEPTIN2	1
Establishment Of Mitotic Spindle Localization (GO:0040001)	2034-01-01	0.249521	0.340943	0	0	3.59263	4.98734	GJA1	1
Glial Cell Differentiation (GO:0010001)	2034-01-01	0.249521	0.340943	0	0	3.59263	4.98734	VCAN	1
Transcription Initiation-Coupled Chromatin Remodeling (GO:0045815)	2034-01-01	0.249521	0.340943	0	0	3.59263	4.98734	TP53	1
Positive Regulation Of Neuron Death (GO:1901216)	2034-01-01	0.249521	0.340943	0	0	3.59263	4.98734	CLU	1
Positive Regulation Of Organelle Organization (GO:0010638)	2034-01-01	0.249521	0.340943	0	0	3.59263	4.98734	ANXA2	1
Histone Deubiquitination (GO:0016578)	2034-01-01	0.249521	0.340943	0	0	3.59263	4.98734	BABAM2	1
Positive Regulation Of Transcription By RNA Polymerase I (GO:0045943)	2034-01-01	0.249521	0.340943	0	0	3.59263	4.98734	ERBB2	1
Microtubule Polymerization (GO:0046785)	2034-01-01	0.249521	0.340943	0	0	3.59263	4.98734	TUBGCP2	1
Negative Regulation Of JNK Cascade (GO:0046329)	2034-01-01	0.249521	0.340943	0	0	3.59263	4.98734	MECOM	1
Negative Regulation Of Ras Protein Signal Transduction (GO:0046580)	2034-01-01	0.249521	0.340943	0	0	3.59263	4.98734	ITGA3	1
Regulation Of Blood Circulation (GO:1903522)	2034-01-01	0.249521	0.340943	0	0	3.59263	4.98734	TPM1	1
Negative Regulation Of Cell Cycle Process (GO:0010948)	2034-01-01	0.249521	0.340943	0	0	3.59263	4.98734	TP53	1
Regulation Of Cellular Senescence (GO:2000772)	2035-01-01	0.255836	0.345762	0	0	3.48679	4.75326	TP53	1
Adherens Junction Organization (GO:0034332)	2035-01-01	0.255836	0.345762	0	0	3.48679	4.75326	CDH3	1
Regulatory ncRNA Processing (GO:0070918)	2035-01-01	0.255836	0.345762	0	0	3.48679	4.75326	PUM1	1
Dendrite Morphogenesis (GO:0048813)	2035-01-01	0.255836	0.345762	0	0	3.48679	4.75326	DCDC2	1
Endoderm Formation (GO:0001706)	2035-01-01	0.255836	0.345762	0	0	3.48679	4.75326	COL4A2	1
Establishment Of Spindle Orientation (GO:0051294)	2035-01-01	0.255836	0.345762	0	0	3.48679	4.75326	GJA1	1
tRNA Aminoacylation For Protein Translation (GO:0006418)	2035-01-01	0.255836	0.345762	0	0	3.48679	4.75326	WARS1	1
Hexose Biosynthetic Process (GO:0019319)	2035-01-01	0.255836	0.345762	0	0	3.48679	4.75326	ENO1	1
Positive Regulation Of Telomere Maintenance Via Telomere Lengthening (GO:1904358)	2035-01-01	0.255836	0.345762	0	0	3.48679	4.75326	HNRNPA2B1	1
Intrinsic Apoptotic Signaling Pathway By P53 Class Mediator (GO:0072332)	2035-01-01	0.255836	0.345762	0	0	3.48679	4.75326	TP53	1
Liver Development (GO:0001889)	2035-01-01	0.255836	0.345762	0	0	3.48679	4.75326	LSR	1
Macrophage Activation (GO:0042116)	2035-01-01	0.255836	0.345762	0	0	3.48679	4.75326	CLU	1
Protein Maturation (GO:0051604)	2/117	0.257855	0.347859	0	0	2.06569	2.79974	NCSTN;TMPRSS4	1
Protein Processing (GO:0016485)	2/117	0.257855	0.347859	0	0	2.06569	2.79974	NCSTN;TMPRSS4	1
Regulation Of Small GTPase Mediated Signal Transduction (GO:0051056)	2/118	0.260967	0.350405	0	0	2.04778	2.7509	ARHGAP1;ARHGAP29	1
Negative Regulation Of Protein Kinase B Signaling (GO:0051898)	2036-01-01	0.262098	0.350405	0	0	3.387	4.53532	PPP2R1A	1
Negative Regulation Of Sequestering Of Calcium Ion (GO:0051283)	2036-01-01	0.262098	0.350405	0	0	3.387	4.53532	CLU	1
Regulation Of Receptor Internalization (GO:0002090)	2036-01-01	0.262098	0.350405	0	0	3.387	4.53532	ANXA2	1
Substrate Adhesion-Dependent Cell Spreading (GO:0034446)	2036-01-01	0.262098	0.350405	0	0	3.387	4.53532	LAMC1	1
Histone Deacetylation (GO:0016575)	2036-01-01	0.262098	0.350405	0	0	3.387	4.53532	HDAC1	1
Positive Regulation Of Signaling Receptor Activity (GO:2000273)	2036-01-01	0.262098	0.350405	0	0	3.387	4.53532	HDAC1	1
Interstrand Cross-Link Repair (GO:0036297)	2036-01-01	0.262098	0.350405	0	0	3.387	4.53532	VCP	1
Lytic Vacuole Organization (GO:0080171)	2036-01-01	0.262098	0.350405	0	0	3.387	4.53532	HOOK1	1
Receptor Signaling Pathway Via JAK-STAT (GO:0007259)	2036-01-01	0.262098	0.350405	0	0	3.387	4.53532	JAK1	1
Positive Regulation Of MAPK Cascade (GO:0043410)	4/310	0.263805	0.352371	0	0	1.55635	2.07391	ERBB2;ERP29;PRKCA;CD24	1
Regulation Of GTPase Activity (GO:0043087)	3/214	0.268196	0.355197	0	0	1.69074	2.22507	ERBB2;PLXNB2;AGRN	1
Negative Regulation Of Endothelial Cell Migration (GO:0010596)	2037-01-01	0.268307	0.355197	0	0	3.29275	4.33201	JUP	1
Negative Regulation Of Stress-Activated MAPK Cascade (GO:0032873)	2037-01-01	0.268307	0.355197	0	0	3.29275	4.33201	MECOM	1
Negative Regulation Of Transferase Activity (GO:0051348)	2037-01-01	0.268307	0.355197	0	0	3.29275	4.33201	TP53	1
Calcium Ion Import Across Plasma Membrane (GO:0098703)	2037-01-01	0.268307	0.355197	0	0	3.29275	4.33201	CLU	1
Ventricular Septum Development (GO:0003281)	2037-01-01	0.268307	0.355197	0	0	3.29275	4.33201	HES1	1
Positive Regulation Of Receptor Signaling Pathway Via JAK-STAT (GO:0046427)	2037-01-01	0.268307	0.355197	0	0	3.29275	4.33201	HES1	1
Positive Regulation Of Receptor Signaling Pathway Via STAT (GO:1904894)	2037-01-01	0.268307	0.355197	0	0	3.29275	4.33201	HES1	1
Positive Regulation Of Signaling (GO:0023056)	2037-01-01	0.268307	0.355197	0	0	3.29275	4.33201	ANXA2	1
Muscle Cell Differentiation (GO:0042692)	2037-01-01	0.268307	0.355197	0	0	3.29275	4.33201	ACTN4	1
Protein Localization To Nucleus (GO:0034504)	2/122	0.273417	0.3611	0	0	1.97912	2.56643	KPNA6;PTTG1IP	1
Calcium-Dependent Cell-Cell Adhesion Via Plasma Membrane Cell Adhesion Molecules (GO:0016339)	2038-01-01	0.274465	0.3611	0	0	3.20359	4.14203	CDH3	1
Regulation Of Protein Import Into Nucleus (GO:0042306)	2038-01-01	0.274465	0.3611	0	0	3.20359	4.14203	JUP	1
Positive Regulation Of Bone Mineralization (GO:0030501)	2038-01-01	0.274465	0.3611	0	0	3.20359	4.14203	LTF	1
Response To Transforming Growth Factor Beta (GO:0071559)	2038-01-01	0.274465	0.3611	0	0	3.20359	4.14203	ZFP36L2	1
Tumor Necrosis Factor-Mediated Signaling Pathway (GO:0033209)	2038-01-01	0.274465	0.3611	0	0	3.20359	4.14203	TP53	1
Membrane Assembly (GO:0071709)	2038-01-01	0.274465	0.3611	0	0	3.20359	4.14203	ANXA2	1
Organonitrogen Compound Biosynthetic Process (GO:1901566)	2/123	0.276528	0.363493	0	0	1.96266	2.52289	MUC1;DEGS1	1
Positive Regulation Of Defense Response (GO:0031349)	2/124	0.279639	0.36462	0	0	1.94647	2.4803	CYBA;S100A9	1
Enzyme-Linked Receptor Protein Signaling Pathway (GO:0007167)	2/124	0.279639	0.36462	0	0	1.94647	2.4803	ERBB2;ACVR1B	1
Regulation Of DNA Metabolic Process (GO:0051052)	2/124	0.279639	0.36462	0	0	1.94647	2.4803	BABAM2;PPP2R1A	1
Negative Regulation Of Mitochondrion Organization (GO:0010823)	2039-01-01	0.280571	0.36462	0	0	3.11913	3.96419	CLU	1
RNA Transport (GO:0050658)	2039-01-01	0.280571	0.36462	0	0	3.11913	3.96419	HNRNPA2B1	1
Negative Regulation Of Protein Secretion (GO:0050709)	2039-01-01	0.280571	0.36462	0	0	3.11913	3.96419	ERP29	1
Regulation Of Mitochondrial Membrane Potential (GO:0051881)	2039-01-01	0.280571	0.36462	0	0	3.11913	3.96419	VCP	1
Regulation Of Nitric Oxide Biosynthetic Process (GO:0045428)	2039-01-01	0.280571	0.36462	0	0	3.11913	3.96419	CLU	1
Odontogenesis (GO:0042476)	2039-01-01	0.280571	0.36462	0	0	3.11913	3.96419	HDAC1	1
Positive Regulation Of ATP-dependent Activity (GO:0032781)	2039-01-01	0.280571	0.36462	0	0	3.11913	3.96419	TPM1	1
Release Of Sequestered Calcium Ion Into Cytosol (GO:0051209)	2039-01-01	0.280571	0.36462	0	0	3.11913	3.96419	CLU	1
Heterochromatin Organization (GO:0070828)	2039-01-01	0.280571	0.36462	0	0	3.11913	3.96419	MECOM	1
Vitamin Transport (GO:0051180)	2039-01-01	0.280571	0.36462	0	0	3.11913	3.96419	SLC2A1	1
Positive Regulation Of Intracellular Protein Transport (GO:0090316)	2/126	0.285859	0.368625	0	0	1.91489	2.39793	JUP;ERBB2	1
Regulation Of Cytokine-Mediated Signaling Pathway (GO:0001959)	2040-01-01	0.286626	0.368625	0	0	3.039	3.79746	CD24	1
Negative Regulation Of Mitotic Cell Cycle Phase Transition (GO:1901991)	2040-01-01	0.286626	0.368625	0	0	3.039	3.79746	ZFP36L2	1
Notch Signaling Pathway (GO:0007219)	2040-01-01	0.286626	0.368625	0	0	3.039	3.79746	HES1	1
Negative Regulation Of Secretion By Cell (GO:1903531)	2040-01-01	0.286626	0.368625	0	0	3.039	3.79746	ERP29	1
Cellular Response To Heat (GO:0034605)	2040-01-01	0.286626	0.368625	0	0	3.039	3.79746	VCP	1
Positive Regulation Of Catalytic Activity (GO:0043085)	2040-01-01	0.286626	0.368625	0	0	3.039	3.79746	NCSTN	1
Positive Regulation Of Cell Cycle G1/S Phase Transition (GO:1902808)	2040-01-01	0.286626	0.368625	0	0	3.039	3.79746	ADAMTS1	1
Positive Regulation Of Myeloid Leukocyte Differentiation (GO:0002763)	2040-01-01	0.286626	0.368625	0	0	3.039	3.79746	PRKCA	1
Positive Regulation Of Wound Healing (GO:0090303)	2040-01-01	0.286626	0.368625	0	0	3.039	3.79746	CLDN3	1
Protein Deacetylation (GO:0006476)	2040-01-01	0.286626	0.368625	0	0	3.039	3.79746	HDAC1	1
Negative Regulation Of Cell-Cell Adhesion (GO:0022408)	2040-01-01	0.286626	0.368625	0	0	3.039	3.79746	EPCAM	1
Cytosolic Transport (GO:0016482)	2/127	0.288966	0.371314	0	0	1.89947	2.35809	GAK;HOOK1	1
Intracellular Protein Transport (GO:0006886)	4/325	0.291764	0.372803	0	0	1.48249	1.82614	ARL4C;KPNA6;ERP29;PTTG1IP	1
Regulation Of Heart Rate By Cardiac Conduction (GO:0086091)	2041-01-01	0.29263	0.372803	0	0	2.96287	3.64091	JUP	1
Regulation Of Microtubule-Based Process (GO:0032886)	2041-01-01	0.29263	0.372803	0	0	2.96287	3.64091	ERBB2	1
Positive Regulation Of Actin Filament Polymerization (GO:0030838)	2041-01-01	0.29263	0.372803	0	0	2.96287	3.64091	NCKAP1	1
Detection Of Chemical Stimulus Involved In Sensory Perception Of Bitter Taste (GO:0001580)	2041-01-01	0.29263	0.372803	0	0	2.96287	3.64091	PIGR	1
Double-Strand Break Repair Via Nonhomologous End Joining (GO:0006303)	2041-01-01	0.29263	0.372803	0	0	2.96287	3.64091	HMGB2	1
Heart Contraction (GO:0060047)	2041-01-01	0.29263	0.372803	0	0	2.96287	3.64091	TPM1	1
Visual System Development (GO:0150063)	2041-01-01	0.29263	0.372803	0	0	2.96287	3.64091	C3	1
Positive Regulation Of Viral Process (GO:0048524)	2041-01-01	0.29263	0.372803	0	0	2.96287	3.64091	KPNA6	1
Protein Localization To Lysosome (GO:0061462)	2041-01-01	0.29263	0.372803	0	0	2.96287	3.64091	RTN4	1
Golgi Organization (GO:0007030)	2/130	0.29828	0.375248	0	0	1.85467	2.24364	GAK;OBSL1	1
Positive Regulation Of Peptidyl-Tyrosine Phosphorylation (GO:0050731)	2/130	0.29828	0.375248	0	0	1.85467	2.24364	HES1;TP53	1
Amino Acid Transmembrane Transport (GO:0003333)	2042-01-01	0.298584	0.375248	0	0	2.89046	3.49371	MFSD12	1
Regulation Of Neurotransmitter Receptor Activity (GO:0099601)	2042-01-01	0.298584	0.375248	0	0	2.89046	3.49371	DAPK1	1
Branching Morphogenesis Of An Epithelial Tube (GO:0048754)	2042-01-01	0.298584	0.375248	0	0	2.89046	3.49371	COL4A1	1
Cardiac Ventricle Morphogenesis (GO:0003208)	2042-01-01	0.298584	0.375248	0	0	2.89046	3.49371	TPM1	1
Cellular Response To Glucose Starvation (GO:0042149)	2042-01-01	0.298584	0.375248	0	0	2.89046	3.49371	TP53	1
Regulation Of Ubiquitin-Dependent Protein Catabolic Process (GO:2000058)	2042-01-01	0.298584	0.375248	0	0	2.89046	3.49371	CLU	1
Ceramide Biosynthetic Process (GO:0046513)	2042-01-01	0.298584	0.375248	0	0	2.89046	3.49371	DEGS1	1
Collagen Fibril Organization (GO:0030199)	2042-01-01	0.298584	0.375248	0	0	2.89046	3.49371	COL18A1	1
Sensory Perception Of Bitter Taste (GO:0050913)	2042-01-01	0.298584	0.375248	0	0	2.89046	3.49371	PIGR	1
Embryonic Heart Tube Morphogenesis (GO:0003143)	2042-01-01	0.298584	0.375248	0	0	2.89046	3.49371	HES1	1
Keratinocyte Differentiation (GO:0030216)	2042-01-01	0.298584	0.375248	0	0	2.89046	3.49371	CLIC4	1
Potassium Ion Import Across Plasma Membrane (GO:1990573)	2042-01-01	0.298584	0.375248	0	0	2.89046	3.49371	KCNJ16	1
Modulation By Host Of Symbiont Process (GO:0051851)	2042-01-01	0.298584	0.375248	0	0	2.89046	3.49371	HDAC1	1
Regulation Of Axonogenesis (GO:0050770)	2042-01-01	0.298584	0.375248	0	0	2.89046	3.49371	PLXNB2	1
Regulation Of Primary Metabolic Process (GO:0080090)	2043-01-01	0.304489	0.379146	0	0	2.8215	3.35511	RNF213	1
Response To Amyloid-Beta (GO:1904645)	2043-01-01	0.304489	0.379146	0	0	2.8215	3.35511	GJA1	1
Positive Regulation Of Cell-Matrix Adhesion (GO:0001954)	2043-01-01	0.304489	0.379146	0	0	2.8215	3.35511	JUP	1
Skeletal System Morphogenesis (GO:0048705)	2043-01-01	0.304489	0.379146	0	0	2.8215	3.35511	LTF	1
Glycolipid Biosynthetic Process (GO:0009247)	2043-01-01	0.304489	0.379146	0	0	2.8215	3.35511	SCCPDH	1
Positive Regulation Of Stress Fiber Assembly (GO:0051496)	2043-01-01	0.304489	0.379146	0	0	2.8215	3.35511	TPM1	1
Intracellular Steroid Hormone Receptor Signaling Pathway (GO:0030518)	2043-01-01	0.304489	0.379146	0	0	2.8215	3.35511	ARID1A	1
Lysosome Organization (GO:0007040)	2043-01-01	0.304489	0.379146	0	0	2.8215	3.35511	HOOK1	1
mRNA Catabolic Process (GO:0006402)	2043-01-01	0.304489	0.379146	0	0	2.8215	3.35511	ZFP36L2	1
mRNA Transcription (GO:0009299)	2043-01-01	0.304489	0.379146	0	0	2.8215	3.35511	TP53	1
Regulation Of Cell-Cell Adhesion (GO:0022407)	2043-01-01	0.304489	0.379146	0	0	2.8215	3.35511	FLOT2	1
Negative Regulation Of Multicellular Organismal Process (GO:0051241)	3/231	0.307015	0.381972	0	0	1.56332	1.84606	GJA1;HDAC1;TACSTD2	1
Regulation Of I-kappaB kinase/NF-kappaB Signaling (GO:0043122)	3/232	0.309309	0.384186	0	0	1.55641	1.82631	GJA1;TNFSF10;LTF	1
Autophagosome Maturation (GO:0097352)	2044-01-01	0.310343	0.384186	0	0	2.75574	3.22443	VCP	1
Cellular Response To Ketone (GO:1901655)	2044-01-01	0.310343	0.384186	0	0	2.75574	3.22443	SPP1	1
Embryonic Organ Morphogenesis (GO:0048562)	2044-01-01	0.310343	0.384186	0	0	2.75574	3.22443	HES1	1
Synaptic Vesicle Recycling (GO:0036465)	2044-01-01	0.310343	0.384186	0	0	2.75574	3.22443	AP2M1	1
Positive Regulation Of Nucleocytoplasmic Transport (GO:0046824)	2044-01-01	0.310343	0.384186	0	0	2.75574	3.22443	JUP	1
Non-Membrane-Bounded Organelle Assembly (GO:0140694)	2/135	0.313758	0.387621	0	0	1.78449	2.06846	RNF213;TUBGCP2	1
Cellular Response To Metal Ion (GO:0071248)	2/135	0.313758	0.387621	0	0	1.78449	2.06846	CLIC4;CLU	1
Positive Regulation Of GTPase Activity (GO:0043547)	3/234	0.3139	0.387621	0	0	1.54278	1.78759	ERBB2;ARHGAP29;AGRN	1
Negative Regulation Of Response To Biotic Stimulus (GO:0002832)	2045-01-01	0.316149	0.388785	0	0	2.69298	3.10107	LTF	1
Regulation Of Protein Modification Process (GO:0031399)	2045-01-01	0.316149	0.388785	0	0	2.69298	3.10107	PLXNB2	1
Regulation Of Telomerase Activity (GO:0051972)	2045-01-01	0.316149	0.388785	0	0	2.69298	3.10107	TP53	1
Detection Of Chemical Stimulus Involved In Sensory Perception Of Taste (GO:0050912)	2045-01-01	0.316149	0.388785	0	0	2.69298	3.10107	PIGR	1
Establishment Of Protein Localization To Extracellular Region (GO:0035592)	2045-01-01	0.316149	0.388785	0	0	2.69298	3.10107	RAB13	1
Regulation Of Protein Kinase B Signaling (GO:0051896)	2/136	0.316845	0.389319	0	0	1.77108	2.03558	PPP2R1A;RTN4	1
Protein Localization To Organelle (GO:0033365)	2/137	0.31993	0.391978	0	0	1.75788	2.00337	GAK;OBSL1	1
Negative Regulation Of Cellular Biosynthetic Process (GO:0031327)	2/137	0.31993	0.391978	0	0	1.75788	2.00337	BTG2;DAPK1	1
Regulation Of Fibroblast Proliferation (GO:0048145)	2046-01-01	0.321907	0.391978	0	0	2.633	2.98449	TP53	1
T Cell Differentiation (GO:0030217)	2046-01-01	0.321907	0.391978	0	0	2.633	2.98449	ZFP36L2	1
Cardiac Conduction (GO:0061337)	2046-01-01	0.321907	0.391978	0	0	2.633	2.98449	JUP	1
Positive Regulation Of Blood Vessel Endothelial Cell Migration (GO:0043536)	2046-01-01	0.321907	0.391978	0	0	2.633	2.98449	PRKCA	1
Positive Regulation Of Cell-Cell Adhesion (GO:0022409)	2046-01-01	0.321907	0.391978	0	0	2.633	2.98449	JAK1	1
Development Of Primary Male Sexual Characteristics (GO:0046546)	2046-01-01	0.321907	0.391978	0	0	2.633	2.98449	KITLG	1
Male Gonad Development (GO:0008584)	2046-01-01	0.321907	0.391978	0	0	2.633	2.98449	KITLG	1
Protein Sumoylation (GO:0016925)	2046-01-01	0.321907	0.391978	0	0	2.633	2.98449	SUMO2	1
Mitotic G2/M Transition Checkpoint (GO:0044818)	2046-01-01	0.321907	0.391978	0	0	2.633	2.98449	BABAM2	1
Intracellular Calcium Ion Homeostasis (GO:0006874)	2/139	0.326088	0.396745	0	0	1.73204	1.9409	MICU2;ATP13A3	1
Regulation Of Wound Healing (GO:0061041)	2047-01-01	0.327616	0.397705	0	0	2.57563	2.87418	CLDN3	1
Secondary Alcohol Metabolic Process (GO:1902652)	2047-01-01	0.327616	0.397705	0	0	2.57563	2.87418	UGT1A6	1
Regulation Of Inflammatory Response (GO:0050727)	3/240	0.327679	0.397705	0	0	1.50326	1.67722	TNC;SAA1;S100A9	1
Cellular Defense Response (GO:0006968)	2048-01-01	0.333277	0.403512	0	0	2.5207	2.7697	DCDC2	1
Post-Translational Protein Modification (GO:0043687)	2048-01-01	0.333277	0.403512	0	0	2.5207	2.7697	PRKCA	1
Myelination (GO:0042552)	2048-01-01	0.333277	0.403512	0	0	2.5207	2.7697	DEGS1	1
Positive Regulation Of Transferase Activity (GO:0051347)	2/143	0.338361	0.408316	0	0	1.68256	1.82329	ERBB2;HNRNPA2B1	1
Negative Regulation Of Tumor Necrosis Factor Superfamily Cytokine Production (GO:1903556)	2049-01-01	0.338891	0.408316	0	0	2.46806	2.67063	LTF	1
Neurogenesis (GO:0022008)	2049-01-01	0.338891	0.408316	0	0	2.46806	2.67063	ERBB2	1
Unsaturated Fatty Acid Metabolic Process (GO:0033559)	2049-01-01	0.338891	0.408316	0	0	2.46806	2.67063	DEGS1	1
Intrinsic Apoptotic Signaling Pathway In Response To DNA Damage (GO:0008630)	2049-01-01	0.338891	0.408316	0	0	2.46806	2.67063	TP53	1
Regulation Of Cell Communication (GO:0010646)	2049-01-01	0.338891	0.408316	0	0	2.46806	2.67063	ITGB6	1
Regulation Of Transcription By RNA Polymerase II (GO:0006357)	19/2028	0.342899	0.41281	0	0	1.13128	1.21083	SMARCE1;JUP;ANXA2;HDAC1;HMGB2;IRF2BP2;HNF1B;ENO1;ARID1A;SOD2;MUC1;KLF5;MECOM;EPCAM;HOXB2;NCOA7;HES1;AGRN;TP53	1
Blood Circulation (GO:0008015)	1950-01-01	0.344458	0.413035	0	0	2.41757	2.57661	SERPING1	1
Plasma Membrane Bounded Cell Projection Morphogenesis (GO:0120039)	1950-01-01	0.344458	0.413035	0	0	2.41757	2.57661	NCKAP1	1
Positive Regulation Of Cell Death (GO:0010942)	1950-01-01	0.344458	0.413035	0	0	2.41757	2.57661	CLU	1
tRNA Processing (GO:0008033)	1950-01-01	0.344458	0.413035	0	0	2.41757	2.57661	DTWD2	1
Positive Regulation Of Protein Kinase Activity (GO:0045860)	2/145	0.344473	0.413035	0	0	1.65886	1.76791	CLU;LTF	1
Neuron Projection Morphogenesis (GO:0048812)	2/146	0.347522	0.416355	0	0	1.64726	1.74103	NCKAP1;DCDC2	1
Regulation Of DNA-templated Transcription (GO:0006355)	18/1922	0.349584	0.416948	0	0	1.12992	1.18756	SMARCE1;HDAC1;HMGB2;IRF2BP2;HNF1B;PBXIP1;ENO1;ARID1A;ACVR1B;SOD2;ZFP36L2;KLF5;MECOM;PPP2R1A;SPP1;NCOA7;HES1;TP53	1
Cholesterol Transport (GO:0030301)	1951-01-01	0.349978	0.416948	0	0	2.3691	2.48728	CLU	1
Positive Regulation Of Actin Filament Bundle Assembly (GO:0032233)	1951-01-01	0.349978	0.416948	0	0	2.3691	2.48728	TPM1	1
Positive Regulation Of Protein Localization To Cell Periphery (GO:1904377)	1951-01-01	0.349978	0.416948	0	0	2.3691	2.48728	ITGA3	1
Positive Regulation Of Protein Localization To Plasma Membrane (GO:1903078)	1951-01-01	0.349978	0.416948	0	0	2.3691	2.48728	ITGA3	1
Receptor Internalization (GO:0031623)	1951-01-01	0.349978	0.416948	0	0	2.3691	2.48728	AP2M1	1
Regulated Exocytosis (GO:0045055)	1951-01-01	0.349978	0.416948	0	0	2.3691	2.48728	SDF4	1
Negative Regulation Of Innate Immune Response (GO:0045824)	1952-01-01	0.355452	0.421781	0	0	2.32253	2.40234	SERPING1	1
Negative Regulation Of Response To Stimulus (GO:0048585)	1952-01-01	0.355452	0.421781	0	0	2.32253	2.40234	CLU	1
Cardiac Muscle Tissue Development (GO:0048738)	1952-01-01	0.355452	0.421781	0	0	2.32253	2.40234	GJA1	1
Sprouting Angiogenesis (GO:0002040)	1952-01-01	0.355452	0.421781	0	0	2.32253	2.40234	RNF213	1
Positive Regulation Of Telomere Maintenance (GO:0032206)	1952-01-01	0.355452	0.421781	0	0	2.32253	2.40234	HNRNPA2B1	1
Axon Guidance (GO:0007411)	2/149	0.356642	0.422518	0	0	1.61339	1.66345	PLXNB2;L1CAM	1
Skeletal System Development (GO:0001501)	2/149	0.356642	0.422518	0	0	1.61339	1.66345	COL18A1;GJA1	1
protein-RNA Complex Assembly (GO:0022618)	2/150	0.359671	0.424834	0	0	1.60241	1.63857	EIF2S3;ADAR	1
Negative Regulation Of DNA-templated Transcription (GO:0045892)	10/1025	0.359714	0.424834	0	0	1.17335	1.19969	SMARCE1;MUC1;MECOM;HDAC1;HMGB2;IRF2BP2;PBXIP1;HES1;ENO1;TP53	1
Regulation Of Macromolecule Biosynthetic Process (GO:0010556)	1953-01-01	0.360881	0.424834	0	0	2.27775	2.3215	S100A9	1
Carboxylic Acid Transport (GO:0046942)	1953-01-01	0.360881	0.424834	0	0	2.27775	2.3215	SLC16A4	1
Regulation Of Receptor Signaling Pathway Via JAK-STAT (GO:0046425)	1953-01-01	0.360881	0.424834	0	0	2.27775	2.3215	HES1	1
Endosome Organization (GO:0007032)	1953-01-01	0.360881	0.424834	0	0	2.27775	2.3215	HOOK1	1
Gonad Development (GO:0008406)	1953-01-01	0.360881	0.424834	0	0	2.27775	2.3215	KITLG	1
Negative Regulation Of Cysteine-Type Endopeptidase Activity (GO:2000117)	1953-01-01	0.360881	0.424834	0	0	2.27775	2.3215	LTF	1
Protein Modification By Small Protein Conjugation (GO:0032446)	4/364	0.365819	0.428123	0	0	1.31924	1.32665	PCNP;VCP;RNF213;SUMO2	1
ERBB Signaling Pathway (GO:0038127)	1954-01-01	0.366264	0.428123	0	0	2.23466	2.2445	PIGR	1
Negative Regulation Of Protein Catabolic Process (GO:0042177)	1954-01-01	0.366264	0.428123	0	0	2.23466	2.2445	ANXA2	1
Regulation Of Lipid Metabolic Process (GO:0019216)	1954-01-01	0.366264	0.428123	0	0	2.23466	2.2445	RNF213	1
Nucleosome Assembly (GO:0006334)	1954-01-01	0.366264	0.428123	0	0	2.23466	2.2445	HMGB2	1
Organelle Disassembly (GO:1903008)	1954-01-01	0.366264	0.428123	0	0	2.23466	2.2445	VCP	1
Peptidyl-Tyrosine Modification (GO:0018212)	1954-01-01	0.366264	0.428123	0	0	2.23466	2.2445	ERBB2	1
Regulation Of Smooth Muscle Cell Proliferation (GO:0048660)	1954-01-01	0.366264	0.428123	0	0	2.23466	2.2445	HDAC1	1
Protein K63-linked Ubiquitination (GO:0070534)	1954-01-01	0.366264	0.428123	0	0	2.23466	2.2445	RNF213	1
Phosphatidylcholine Metabolic Process (GO:0046470)	1955-01-01	0.371601	0.433001	0	0	2.19317	2.17109	MUC1	1
Cellular Response To Fibroblast Growth Factor Stimulus (GO:0044344)	1955-01-01	0.371601	0.433001	0	0	2.19317	2.17109	ZFP36L2	1
Response To Peptide Hormone (GO:0043434)	1955-01-01	0.371601	0.433001	0	0	2.19317	2.17109	SLC2A1	1
Positive Regulation Of Tyrosine Phosphorylation Of STAT Protein (GO:0042531)	1955-01-01	0.371601	0.433001	0	0	2.19317	2.17109	HES1	1
Regulation Of Mitotic Nuclear Division (GO:0007088)	1956-01-01	0.376894	0.437115	0	0	2.15318	2.10106	OBSL1	1
Nucleotide-Excision Repair (GO:0006289)	1956-01-01	0.376894	0.437115	0	0	2.15318	2.10106	TP53	1
Peptide Metabolic Process (GO:0006518)	1956-01-01	0.376894	0.437115	0	0	2.15318	2.10106	ANPEP	1
Regulation Of Reactive Oxygen Species Metabolic Process (GO:2000377)	1956-01-01	0.376894	0.437115	0	0	2.15318	2.10106	TP53	1
Positive Regulation Of DNA-templated Transcription Initiation (GO:2000144)	1956-01-01	0.376894	0.437115	0	0	2.15318	2.10106	HNF1B	1
Positive Regulation Of Cellular Metabolic Process (GO:0031325)	1956-01-01	0.376894	0.437115	0	0	2.15318	2.10106	TP53	1
RNA Catabolic Process (GO:0006401)	1957-01-01	0.382143	0.440798	0	0	2.11463	2.03419	ZFP36L2	1
Regulation Of Transcription Initiation By RNA Polymerase II (GO:0060260)	1957-01-01	0.382143	0.440798	0	0	2.11463	2.03419	HNF1B	1
Chemokine-Mediated Signaling Pathway (GO:0070098)	1957-01-01	0.382143	0.440798	0	0	2.11463	2.03419	CXCL1	1
Signal Transduction In Response To DNA Damage (GO:0042770)	1957-01-01	0.382143	0.440798	0	0	2.11463	2.03419	TP53	1
Striated Muscle Contraction (GO:0006941)	1957-01-01	0.382143	0.440798	0	0	2.11463	2.03419	TPM1	1
Post-Transcriptional Regulation Of Gene Expression (GO:0010608)	1957-01-01	0.382143	0.440798	0	0	2.11463	2.03419	PUM1	1
Monoatomic Anion Transport (GO:0006820)	1957-01-01	0.382143	0.440798	0	0	2.11463	2.03419	CLIC4	1
Regulation Of Neuron Death (GO:1901214)	1958-01-01	0.387348	0.444733	0	0	2.07742	1.97029	CLU	1
Regulation Of Phagocytosis (GO:0050764)	1958-01-01	0.387348	0.444733	0	0	2.07742	1.97029	CYBA	1
Renal System Development (GO:0072001)	1958-01-01	0.387348	0.444733	0	0	2.07742	1.97029	HNF1B	1
Selective Autophagy (GO:0061912)	1958-01-01	0.387348	0.444733	0	0	2.07742	1.97029	RNF213	1
Glycosaminoglycan Biosynthetic Process (GO:0006024)	1958-01-01	0.387348	0.444733	0	0	2.07742	1.97029	UGDH	1
mRNA Transport (GO:0051028)	1958-01-01	0.387348	0.444733	0	0	2.07742	1.97029	HNRNPA2B1	1
DNA-templated Transcription Initiation (GO:0006352)	1959-01-01	0.392509	0.447208	0	0	2.0415	1.9092	ZFP36L2	1
Negative Regulation Of Protein-Containing Complex Assembly (GO:0031333)	1959-01-01	0.392509	0.447208	0	0	2.0415	1.9092	CLU	1
Anterior/Posterior Pattern Specification (GO:0009952)	1959-01-01	0.392509	0.447208	0	0	2.0415	1.9092	HES1	1
Regulation Of Multicellular Organismal Development (GO:2000026)	1959-01-01	0.392509	0.447208	0	0	2.0415	1.9092	CD24	1
Cellular Response To Chemokine (GO:1990869)	1959-01-01	0.392509	0.447208	0	0	2.0415	1.9092	CXCL1	1
Glucose Metabolic Process (GO:0006006)	1959-01-01	0.392509	0.447208	0	0	2.0415	1.9092	ENO1	1
Heart Morphogenesis (GO:0003007)	1959-01-01	0.392509	0.447208	0	0	2.0415	1.9092	HES1	1
protein-DNA Complex Assembly (GO:0065004)	1959-01-01	0.392509	0.447208	0	0	2.0415	1.9092	HMGB2	1
Mitotic Cytokinesis (GO:0000281)	1959-01-01	0.392509	0.447208	0	0	2.0415	1.9092	RHOB	1
Regulation Of Cell Death (GO:0010941)	1959-01-01	0.392509	0.447208	0	0	2.0415	1.9092	CLU	1
Regulation Of Extrinsic Apoptotic Signaling Pathway (GO:2001236)	1960-01-01	0.397627	0.452347	0	0	2.0068	1.85075	TNFSF10	1
Negative Regulation Of Peptidase Activity (GO:0010466)	1960-01-01	0.397627	0.452347	0	0	2.0068	1.85075	SERPING1	1
Positive Regulation Of Cell Junction Assembly (GO:1901890)	1961-01-01	0.402702	0.45777	0	0	1.97325	1.79479	CLDN3	1
DNA Damage Response (GO:0006974)	4/384	0.40385	0.458724	0	0	1.24852	1.13205	BABAM2;VCP;BTG2;TP53	1
Plasma Membrane Bounded Cell Projection Assembly (GO:0120031)	3/275	0.407509	0.461026	0	0	1.30749	1.17372	SEPTIN2;DCDC2;AIF1L	1
Negative Regulation Of Kinase Activity (GO:0033673)	1962-01-01	0.407735	0.461026	0	0	1.94081	1.74117	WARS1	1
Phosphatidylinositol-Mediated Signaling (GO:0048015)	1962-01-01	0.407735	0.461026	0	0	1.94081	1.74117	ERBB2	1
Fat Cell Differentiation (GO:0045444)	1962-01-01	0.407735	0.461026	0	0	1.94081	1.74117	SDF4	1
mRNA Export From Nucleus (GO:0006406)	1962-01-01	0.407735	0.461026	0	0	1.94081	1.74117	HNRNPA2B1	1
Protein-Containing Complex Disassembly (GO:0032984)	1962-01-01	0.407735	0.461026	0	0	1.94081	1.74117	VCP	1
Regulation Of Cytokine Production (GO:0001817)	2/167	0.410291	0.463212	0	0	1.43607	1.27938	SAA1;LTF	1
Membrane Organization (GO:0061024)	2/167	0.410291	0.463212	0	0	1.43607	1.27938	ANXA2;AP2M1	1
Positive Regulation Of Mitotic Cell Cycle Phase Transition (GO:1901992)	1963-01-01	0.412726	0.465254	0	0	1.90941	1.68977	ADAMTS1	1
Regulation Of Cellular Catabolic Process (GO:0031329)	1963-01-01	0.412726	0.465254	0	0	1.90941	1.68977	DAPK1	1
Cellular Response To Virus (GO:0098586)	1964-01-01	0.417674	0.46941	0	0	1.879	1.64047	JAK1	1
Response To Metal Ion (GO:0010038)	1964-01-01	0.417674	0.46941	0	0	1.879	1.64047	ANXA11	1
Positive Regulation Of Interleukin-1 Production (GO:0032732)	1964-01-01	0.417674	0.46941	0	0	1.879	1.64047	SAA1	1
Negative Regulation Of Cell Death (GO:0060548)	1964-01-01	0.417674	0.46941	0	0	1.879	1.64047	MECOM	1
Heart Development (GO:0007507)	2/171	0.421925	0.472073	0	0	1.4018	1.20965	PDLIM1;GJA1	1
Metal Ion Transport (GO:0030001)	2/171	0.421925	0.472073	0	0	1.4018	1.20965	KCNJ16;CLU	1
RNA Export From Nucleus (GO:0006405)	1965-01-01	0.422581	0.472073	0	0	1.84955	1.59315	HNRNPA2B1	1
Cellular Response To Light Stimulus (GO:0071482)	1965-01-01	0.422581	0.472073	0	0	1.84955	1.59315	TP53	1
Positive Regulation Of T Cell Proliferation (GO:0042102)	1965-01-01	0.422581	0.472073	0	0	1.84955	1.59315	CD24	1
Positive Regulation Of Cell Cycle (GO:0045787)	1965-01-01	0.422581	0.472073	0	0	1.84955	1.59315	PRKCA	1
Fatty Acid Biosynthetic Process (GO:0006633)	1965-01-01	0.422581	0.472073	0	0	1.84955	1.59315	DEGS1	1
Regulation Of Cell-Matrix Adhesion (GO:0001952)	1965-01-01	0.422581	0.472073	0	0	1.84955	1.59315	JUP	1
Response To Reactive Oxygen Species (GO:0000302)	1966-01-01	0.427448	0.477151	0	0	1.821	1.54771	TPM1	1
tRNA Modification (GO:0006400)	1967-01-01	0.432273	0.481814	0	0	1.79332	1.50406	DTWD2	1
Protein Secretion (GO:0009306)	1967-01-01	0.432273	0.481814	0	0	1.79332	1.50406	RAB13	1
DNA Metabolic Process (GO:0006259)	3/288	0.436537	0.486055	0	0	1.24702	1.03363	VCP;BTG2;HMGB2	1
B Cell Differentiation (GO:0030183)	1968-01-01	0.437058	0.486055	0	0	1.76647	1.46209	IRF2BP2	1
Cell-Cell Junction Organization (GO:0045216)	1968-01-01	0.437058	0.486055	0	0	1.76647	1.46209	CDH3	1
Regulation Of Heart Contraction (GO:0008016)	1969-01-01	0.441803	0.490233	0	0	1.7404	1.42172	TPM1	1
Regulation Of Monoatomic Ion Transmembrane Transporter Activity (GO:0032412)	1969-01-01	0.441803	0.490233	0	0	1.7404	1.42172	DAPK1	1
Phagocytosis (GO:0006909)	1969-01-01	0.441803	0.490233	0	0	1.7404	1.42172	ANXA11	1
Sulfur Compound Biosynthetic Process (GO:0044272)	1970-01-01	0.446508	0.49398	0	0	1.71509	1.38288	UGDH	1
Positive Regulation Of Protein Polymerization (GO:0032273)	1970-01-01	0.446508	0.49398	0	0	1.71509	1.38288	NCKAP1	1
Regulation Of G Protein-Coupled Receptor Signaling Pathway (GO:0008277)	1970-01-01	0.446508	0.49398	0	0	1.71509	1.38288	C3	1
Regulation Of Actin Filament Polymerization (GO:0030833)	1970-01-01	0.446508	0.49398	0	0	1.71509	1.38288	NCKAP1	1
RNA Splicing, Via Transesterification Reactions With Bulged Adenosine As Nucleophile (GO:0000377)	2/180	0.447664	0.494892	0	0	1.33031	1.06919	HNRNPA2B1;HNRNPH3	1
Regulation Of Cilium Assembly (GO:1902017)	1971-01-01	0.451173	0.496191	0	0	1.6905	1.34548	DCDC2	1
Regulation Of Hydrolase Activity (GO:0051336)	1971-01-01	0.451173	0.496191	0	0	1.6905	1.34548	PLXNB2	1
Negative Regulation Of Protein Binding (GO:0032091)	1971-01-01	0.451173	0.496191	0	0	1.6905	1.34548	SLPI	1
Negative Regulation Of Supramolecular Fiber Organization (GO:1902904)	1971-01-01	0.451173	0.496191	0	0	1.6905	1.34548	CLU	1
Positive Regulation Of Cell-Substrate Adhesion (GO:0010811)	1971-01-01	0.451173	0.496191	0	0	1.6905	1.34548	JUP	1
Synapse Assembly (GO:0007416)	1971-01-01	0.451173	0.496191	0	0	1.6905	1.34548	PLXNB2	1
Kidney Development (GO:0001822)	1971-01-01	0.451173	0.496191	0	0	1.6905	1.34548	HNF1B	1
Cellular Response To Hypoxia (GO:0071456)	1972-01-01	0.4558	0.499801	0	0	1.66661	1.30946	TP53	1
Plasma Membrane Organization (GO:0007009)	1972-01-01	0.4558	0.499801	0	0	1.66661	1.30946	DEGS1	1
Cholesterol Homeostasis (GO:0042632)	1972-01-01	0.4558	0.499801	0	0	1.66661	1.30946	CD24	1
Second-Messenger-Mediated Signaling (GO:0019932)	1972-01-01	0.4558	0.499801	0	0	1.66661	1.30946	PPP2R1A	1
Regulation Of Intracellular Signal Transduction (GO:1902531)	3/297	0.456325	0.500008	0	0	1.20829	0.947962	ARHGAP1;ARHGAP29;CD24	1
Cellular Response To Decreased Oxygen Levels (GO:0036294)	1973-01-01	0.460388	0.50261	0	0	1.64338	1.27475	TP53	1
Sterol Homeostasis (GO:0055092)	1973-01-01	0.460388	0.50261	0	0	1.64338	1.27475	CD24	1
Ubiquitin-Dependent ERAD Pathway (GO:0030433)	1973-01-01	0.460388	0.50261	0	0	1.64338	1.27475	VCP	1
Positive Regulation Of Secretion By Cell (GO:1903532)	1973-01-01	0.460388	0.50261	0	0	1.64338	1.27475	ANXA2	1
Regulation Of Rho Protein Signal Transduction (GO:0035023)	1973-01-01	0.460388	0.50261	0	0	1.64338	1.27475	ITGA3	1
Regulation Of Fat Cell Differentiation (GO:0045598)	1975-01-01	0.469448	0.51175	0	0	1.5988	1.20901	ZFP36L2	1
Regulation Of DNA Replication (GO:0006275)	1975-01-01	0.469448	0.51175	0	0	1.5988	1.20901	PPP2R1A	1
Positive Regulation Of Interleukin-6 Production (GO:0032755)	1976-01-01	0.473922	0.516249	0	0	1.57741	1.17787	CYBA	1
Intracellular Monoatomic Cation Homeostasis (GO:0030003)	2/190	0.4755	0.517589	0	0	1.25891	0.935858	TMPRSS4;ATP13A3	1
Negative Regulation Of Transforming Growth Factor Beta Receptor Signaling Pathway (GO:0030512)	1977-01-01	0.478358	0.518424	0	0	1.55657	1.14781	HDAC1	1
Cell Morphogenesis Involved In Neuron Differentiation (GO:0048667)	1977-01-01	0.478358	0.518424	0	0	1.55657	1.14781	DCDC2	1
Chloride Transport (GO:0006821)	1977-01-01	0.478358	0.518424	0	0	1.55657	1.14781	CLIC4	1
Sphingolipid Biosynthetic Process (GO:0030148)	1977-01-01	0.478358	0.518424	0	0	1.55657	1.14781	DEGS1	1
Positive Regulation Of Response To Stimulus (GO:0048584)	1977-01-01	0.478358	0.518424	0	0	1.55657	1.14781	BABAM2	1
Monoatomic Cation Homeostasis (GO:0055080)	1977-01-01	0.478358	0.518424	0	0	1.55657	1.14781	FAM20A	1
Cellular Response To Cytokine Stimulus (GO:0071345)	3/308	0.48011	0.519945	0	0	1.16405	0.854112	DAPK1;ZFP36L2;JAK1	1
Organonitrogen Compound Catabolic Process (GO:1901565)	1978-01-01	0.482756	0.522051	0	0	1.53628	1.11878	ANPEP	1
Proteolysis Involved In Protein Catabolic Process (GO:0051603)	1978-01-01	0.482756	0.522051	0	0	1.53628	1.11878	VCP	1
Regulation Of Neuron Differentiation (GO:0045664)	1979-01-01	0.487118	0.52448	0	0	1.51651	1.09074	HES1	1
Cellular Response To UV (GO:0034644)	1979-01-01	0.487118	0.52448	0	0	1.51651	1.09074	TP53	1
Positive Regulation Of Cytoskeleton Organization (GO:0051495)	1979-01-01	0.487118	0.52448	0	0	1.51651	1.09074	NCKAP1	1
Vesicle Fusion (GO:0006906)	1979-01-01	0.487118	0.52448	0	0	1.51651	1.09074	RAB13	1
Positive Regulation Of Protein Modification By Small Protein Conjugation Or Removal (GO:1903322)	1979-01-01	0.487118	0.52448	0	0	1.51651	1.09074	PTTG1IP	1
Negative Regulation Of Cellular Component Organization (GO:0051129)	1979-01-01	0.487118	0.52448	0	0	1.51651	1.09074	CLU	1
Regulation Of Organelle Assembly (GO:1902115)	1980-01-01	0.491444	0.528755	0	0	1.49723	1.06365	DCDC2	1
Spindle Assembly (GO:0051225)	1981-01-01	0.495733	0.532215	0	0	1.47844	1.03745	TUBGCP2	1
Histone Modification (GO:0016570)	1981-01-01	0.495733	0.532215	0	0	1.47844	1.03745	HDAC1	1
Macromolecule Modification (GO:0043412)	1981-01-01	0.495733	0.532215	0	0	1.47844	1.03745	QPCT	1
Protein Ubiquitination (GO:0016567)	4/434	0.496488	0.532641	0	0	1.10051	0.770574	PCNP;BABAM2;VCP;RNF213	1
DNA-templated Transcription (GO:0006351)	2/199	0.499819	0.535622	0	0	1.20084	0.832797	TP53;ZFP36L2	1
Negative Regulation Of Apoptotic Signaling Pathway (GO:2001234)	1982-01-01	0.499986	0.535622	0	0	1.46012	1.01212	CLU	1
Calcium Ion Transmembrane Import Into Cytosol (GO:0097553)	1983-01-01	0.504203	0.538976	0	0	1.44224	0.98761	CLU	1
Epigenetic Regulation Of Gene Expression (GO:0040029)	1983-01-01	0.504203	0.538976	0	0	1.44224	0.98761	TP53	1
Vascular Transport (GO:0010232)	1983-01-01	0.504203	0.538976	0	0	1.44224	0.98761	SLC2A1	1
Organic Substance Transport (GO:0071702)	2/201	0.505125	0.539574	0	0	1.18865	0.81179	CLU;MFSD12	1
Positive Regulation Of Cytokine Production (GO:0001819)	3/320	0.505496	0.539583	0	0	1.1193	0.763603	C3;SAA1;CYBA	1
Positive Regulation Of Protein Ubiquitination (GO:0031398)	1984-01-01	0.508385	0.542277	0	0	1.42479	0.963893	PTTG1IP	1
Regulation Of Kinase Activity (GO:0043549)	1985-01-01	0.512532	0.544359	0	0	1.40776	0.940933	ERBB2	1
Calcium-Mediated Signaling (GO:0019722)	1985-01-01	0.512532	0.544359	0	0	1.40776	0.940933	CLU	1
Response To Interleukin-1 (GO:0070555)	1985-01-01	0.512532	0.544359	0	0	1.40776	0.940933	PRKCA	1
Defense Response To Gram-positive Bacterium (GO:0050830)	1985-01-01	0.512532	0.544359	0	0	1.40776	0.940933	HMGB2	1
Transport Across Blood-Brain Barrier (GO:0150104)	1985-01-01	0.512532	0.544359	0	0	1.40776	0.940933	SLC2A1	1
Mitotic Spindle Organization (GO:0007052)	1985-01-01	0.512532	0.544359	0	0	1.40776	0.940933	VCP	1
Negative Regulation Of Binding (GO:0051100)	1986-01-01	0.516644	0.548336	0	0	1.39112	0.918699	SLPI	1
Negative Regulation Of Cell Differentiation (GO:0045596)	2/207	0.520825	0.552379	0	0	1.15351	0.752483	HES1;ZFP36L2	1
Regulation Of Nucleic Acid-Templated Transcription (GO:1903506)	4/452	0.528401	0.559216	0	0	1.05531	0.673184	PPP2R1A;ACTN4;ACVR1B;TP53	1
ERAD Pathway (GO:0036503)	1989-01-01	0.528775	0.559216	0	0	1.34349	0.856064	VCP	1
Organic Anion Transport (GO:0015711)	1989-01-01	0.528775	0.559216	0	0	1.34349	0.856064	SLC2A1	1
Sensory Perception Of Mechanical Stimulus (GO:0050954)	1989-01-01	0.528775	0.559216	0	0	1.34349	0.856064	DCDC2	1
mRNA Splicing, Via Spliceosome (GO:0000398)	2/211	0.531107	0.561284	0	0	1.1312	0.715817	HNRNPA2B1;HNRNPH3	1
Regulation Of Peptidyl-Tyrosine Phosphorylation (GO:0050730)	1990-01-01	0.532751	0.562621	0	0	1.32833	0.836452	TP53	1
Regulation Of RNA Metabolic Process (GO:0051252)	1991-01-01	0.536694	0.565982	0	0	1.31351	0.817432	HNRNPH3	1
Regulation Of Actin Cytoskeleton Organization (GO:0032956)	1991-01-01	0.536694	0.565982	0	0	1.31351	0.817432	CLU	1
mRNA Processing (GO:0006397)	2/214	0.53872	0.567716	0	0	1.11503	0.68971	HNRNPA2B1;HNRNPH3	1
Sensory Perception Of Sound (GO:0007605)	1992-01-01	0.540603	0.568895	0	0	1.29901	0.79898	DCDC2	1
Positive Regulation Of Protein Catabolic Process (GO:0045732)	1992-01-01	0.540603	0.568895	0	0	1.29901	0.79898	VCP	1
Positive Regulation Of Protein Kinase B Signaling (GO:0051897)	1993-01-01	0.54448	0.57257	0	0	1.28482	0.781074	RTN4	1
Peptidyl-Lysine Modification (GO:0018205)	1994-01-01	0.548324	0.575798	0	0	1.27094	0.763695	SUMO2	1
Muscle Contraction (GO:0006936)	1994-01-01	0.548324	0.575798	0	0	1.27094	0.763695	TPM1	1
Cell Junction Assembly (GO:0034329)	1995-01-01	0.552136	0.578984	0	0	1.25736	0.746821	CDH3	1
Positive Regulation Of Transmembrane Receptor Protein Serine/Threonine Kinase Signaling Pathway (GO:0090100)	1995-01-01	0.552136	0.578984	0	0	1.25736	0.746821	ACVR1B	1
Proteasomal Protein Catabolic Process (GO:0010498)	2/220	0.553691	0.580205	0	0	1.08401	0.640809	PCNP;VCP	1
Cellular Response To Transforming Growth Factor Beta Stimulus (GO:0071560)	1996-01-01	0.555916	0.582128	0	0	1.24406	0.730434	ZFP36L2	1
Regulation Of Defense Response (GO:0031347)	1997-01-01	0.559664	0.585229	0	0	1.23104	0.714516	TNC	1
Regulation Of Protein Localization (GO:0032880)	1997-01-01	0.559664	0.585229	0	0	1.23104	0.714516	VCP	1
Protein Complex Oligomerization (GO:0051259)	1/100	0.570722	0.596372	0	0	1.19355	0.669408	UGDH	1
Cilium Organization (GO:0044782)	2/228	0.573116	0.598454	0	0	1.04521	0.581832	SEPTIN2;DCDC2	1
Activation Of GTPase Activity (GO:0090630)	1/102	0.577939	0.602222	0	0	1.1698	0.641385	ARHGAP29	1
Protein Catabolic Process (GO:0030163)	1/102	0.577939	0.602222	0	0	1.1698	0.641385	VCP	1
Regulation Of RNA Splicing (GO:0043484)	1/102	0.577939	0.602222	0	0	1.1698	0.641385	HNRNPH3	1
Positive Regulation Of Inflammatory Response (GO:0050729)	1/104	0.585036	0.60834	0	0	1.14697	0.614868	S100A9	1
Positive Regulation Of Kinase Activity (GO:0033674)	1/104	0.585036	0.60834	0	0	1.14697	0.614868	ERBB2	1
Macroautophagy (GO:0016236)	1/104	0.585036	0.60834	0	0	1.14697	0.614868	VCP	1
Negative Regulation Of MAPK Cascade (GO:0043409)	1/105	0.58854	0.611556	0	0	1.13588	0.602142	PPP2R1A	1
Regulation Of Cellular Response To Stress (GO:0080135)	1/107	0.59546	0.617883	0	0	1.11434	0.577696	BABAM2	1
Positive Regulation Of Autophagy (GO:0010508)	1/107	0.59546	0.617883	0	0	1.11434	0.577696	DAPK1	1
Ubiquitin-Dependent Protein Catabolic Process (GO:0006511)	3/367	0.598273	0.6197	0	0	0.972428	0.499545	PCNP;VCP;RNF213	1
Positive Regulation Of DNA Metabolic Process (GO:0051054)	1/108	0.598876	0.6197	0	0	1.10387	0.565953	BABAM2	1
Response To Tumor Necrosis Factor (GO:0034612)	1/108	0.598876	0.6197	0	0	1.10387	0.565953	ZFP36L2	1
Glycerophospholipid Biosynthetic Process (GO:0046474)	1/108	0.598876	0.6197	0	0	1.10387	0.565953	MUC1	1
Negative Regulation Of Developmental Process (GO:0051093)	1/109	0.602264	0.622772	0	0	1.09359	0.554515	HDAC1	1
Adenylate Cyclase-Activating G Protein-Coupled Receptor Signaling Pathway (GO:0007189)	1/110	0.605623	0.625377	0	0	1.0835	0.543373	ADGRE3	1
Regulation Of JNK Cascade (GO:0046328)	1/110	0.605623	0.625377	0	0	1.0835	0.543373	MECOM	1
Cilium Assembly (GO:0060271)	2/243	0.607874	0.627076	0	0	0.979403	0.487534	SEPTIN2;DCDC2	1
Negative Regulation Of Inflammatory Response (GO:0050728)	1/111	0.608955	0.627076	0	0	1.0736	0.532517	SAA1	1
Negative Regulation Of Transmembrane Receptor Protein Serine/Threonine Kinase Signaling Pathway (GO:0090101)	1/111	0.608955	0.627076	0	0	1.0736	0.532517	HDAC1	1
Mitotic Cell Cycle Phase Transition (GO:0044772)	1/111	0.608955	0.627076	0	0	1.0736	0.532517	ACVR1B	1
Regulation Of ERK1 And ERK2 Cascade (GO:0070372)	2/244	0.610114	0.627835	0	0	0.975306	0.481908	ERBB2;PRKCA	1
Calcium Ion Transport (GO:0006816)	1/112	0.612258	0.628303	0	0	1.06387	0.521938	CLU	1
Regulation Of Protein Serine/Threonine Kinase Activity (GO:0071900)	1/112	0.612258	0.628303	0	0	1.06387	0.521938	LTF	1
Protein Deubiquitination (GO:0016579)	1/112	0.612258	0.628303	0	0	1.06387	0.521938	BABAM2	1
Negative Regulation Of Defense Response (GO:0031348)	1/112	0.612258	0.628303	0	0	1.06387	0.521938	SAA1	1
Regulation Of Protein Ubiquitination (GO:0031396)	1/113	0.615533	0.631229	0	0	1.05432	0.511626	PTTG1IP	1
Regulation Of Interleukin-6 Production (GO:0032675)	1/114	0.618781	0.634123	0	0	1.04494	0.501574	CYBA	1
Negative Regulation Of Transcription By RNA Polymerase II (GO:0000122)	6/763	0.622571	0.637568	0	0	0.933265	0.442272	HDAC1;HMGB2;IRF2BP2;HES1;ENO1;TP53	1
Regulation Of Protein Binding (GO:0043393)	1/118	0.631502	0.646269	0	0	1.00901	0.463795	SLPI	1
Regulation Of Protein Kinase Activity (GO:0045859)	1/119	0.634616	0.649009	0	0	1.00041	0.45492	WARS1	1
Regulation Of Protein Catabolic Process (GO:0042176)	1/122	0.643801	0.657499	0	0	0.975454	0.429557	VCP	1
Potassium Ion Transport (GO:0006813)	1/122	0.643801	0.657499	0	0	0.975454	0.429557	KCNJ16	1
Neuron Projection Guidance (GO:0097485)	1/124	0.649796	0.663167	0	0	0.959496	0.413635	L1CAM	1
Cellular Response To Starvation (GO:0009267)	1/126	0.655692	0.668725	0	0	0.944048	0.398449	TP53	1
Regulation Of Response To External Stimulus (GO:0032101)	1/127	0.658602	0.671148	0	0	0.936508	0.391119	TNC	1
Negative Regulation Of Signal Transduction (GO:0009968)	2/267	0.65897	0.671148	0	0	0.889611	0.371037	VCP;LTF	1
Transmembrane Receptor Protein Serine/Threonine Kinase Signaling Pathway (GO:0007178)	1/130	0.667188	0.679053	0	0	0.914589	0.37012	ACVR1B	1
Organelle Organization (GO:0006996)	3/418	0.685321	0.697032	0	0	0.85069	0.321448	GAK;TPM1;OBSL1	1
Potassium Ion Transmembrane Transport (GO:0071805)	1/137	0.686395	0.697648	0	0	0.867207	0.326331	KCNJ16	1
Transmembrane Receptor Protein Tyrosine Kinase Signaling Pathway (GO:0007169)	2/284	0.69186	0.702722	0	0	0.835256	0.307685	COL4A2;ERBB2	1
Actin Filament Organization (GO:0007015)	1/144	0.7045	0.715073	0	0	0.824463	0.288782	TPM1	1
Positive Regulation Of Cellular Catabolic Process (GO:0031331)	1/146	0.70948	0.719636	0	0	0.813008	0.279043	DAPK1	1
Defense Response To Symbiont (GO:0140546)	1/148	0.714376	0.724108	0	0	0.801866	0.269705	IFITM1	1
Negative Regulation Of Protein Phosphorylation (GO:0001933)	1/149	0.716793	0.72557	0	0	0.796407	0.265178	WARS1	1
Negative Regulation Of DNA-binding Transcription Factor Activity (GO:0043433)	1/149	0.716793	0.72557	0	0	0.796407	0.265178	HES1	1
Regulation Of Cellular Component Organization (GO:0051128)	1/153	0.72626	0.734653	0	0	0.775292	0.247975	TNC	1
Peptidyl-Serine Phosphorylation (GO:0018105)	1/158	0.737652	0.74567	0	0	0.75041	0.228337	PRKCA	1
Regulation Of Macromolecule Metabolic Process (GO:0060255)	1/162	0.746425	0.754026	0	0	0.731618	0.213969	TMPRSS4	1
Adenylate Cyclase-Modulating G Protein-Coupled Receptor Signaling Pathway (GO:0007188)	1/163	0.748573	0.755683	0	0	0.727064	0.210548	ADGRE3	1
Proteasome-Mediated Ubiquitin-Dependent Protein Catabolic Process (GO:0043161)	2/319	0.751385	0.758007	0	0	0.741705	0.212007	PCNP;VCP	1
Peptidyl-Serine Modification (GO:0018209)	1/166	0.754907	0.761045	0	0	0.713736	0.200674	PRKCA	1
Organelle Assembly (GO:0070925)	2/322	0.756	0.76163	0	0	0.734639	0.205489	SEPTIN2;DCDC2	1
Positive Regulation Of ERK1 And ERK2 Cascade (GO:0070374)	1/179	0.780573	0.785854	0	0	0.661172	0.16379	PRKCA	1
Axonogenesis (GO:0007409)	1/188	0.796758	0.801606	0	0	0.629063	0.142926	L1CAM	1
Defense Response To Virus (GO:0051607)	1/189	0.798481	0.802797	0	0	0.625685	0.140807	IFITM1	1
Transcription By RNA Polymerase II (GO:0006366)	1/192	0.803565	0.806818	0	0	0.615763	0.134666	ANXA2	1
Modification-Dependent Protein Catabolic Process (GO:0019941)	1/192	0.803565	0.806818	0	0	0.615763	0.134666	RNF213	1
Golgi Vesicle Transport (GO:0048193)	1/197	0.811756	0.814493	0	0	0.599902	0.125113	RAB13	1
Protein Polyubiquitination (GO:0000209)	1/226	0.852991	0.85529	0	0	0.52181	0.0829711	RNF213	1
Negative Regulation Of Intracellular Signal Transduction (GO:1902532)	1/231	0.859131	0.860867	0	0	0.510336	0.0774862	PPP2R1A	1
Regulation Of Autophagy (GO:0010506)	1/241	0.870657	0.871829	0	0	0.488822	0.0677053	DAPK1	1
Monoatomic Cation Transmembrane Transport (GO:0098655)	1/281	0.908111	0.908722	0	0	0.418135	0.0403035	CLU	1
Inorganic Cation Transmembrane Transport (GO:0098662)	1/284	0.91044	0.91044	0	0	0.413639	0.0388107	CLU	1
Antigen Processing And Presentation Of Exogenous Peptide Antigen Via MHC Class II (GO:0019886)	2026-07-01	2.65571819215804e-12	2.18467184922562e-09	0	0	118.323	3153.81	HLA-DMB;CTSL;HLA-DRA;IFI30;CTSD;CTSS;HLA-DPA1	2
Antigen Processing And Presentation Of Peptide Antigen Via MHC Class II (GO:0002495)	2028-07-01	4.75445451409274e-12	2.18467184922562e-09	0	0	107.043	2790.82	HLA-DMB;CTSL;HLA-DRA;IFI30;CTSD;CTSS;HLA-DPA1	2
Antigen Processing And Presentation Of Exogenous Peptide Antigen (GO:0002478)	2031-07-01	1.04734086003418e-11	3.20835416790472e-09	0	0	93.6485	2367.64	HLA-DMB;CTSL;HLA-DRA;IFI30;CTSD;CTSS;HLA-DPA1	2
Protein Catabolic Process (GO:0030163)	7/102	6.06579499737359e-08	1.39361640064658e-05	0	0	23.5742	391.756	CTSL;CTSZ;APOE;CTSD;SLC16A3;CTSS;CTSB	2
Microglial Cell Activation (GO:0001774)	2020-04-01	6.02772346225622e-07	0.00011079	0	0	76.5962	1096.99	C1QA;GRN;TYROBP;ITGB2	2
Regulation Of T Cell Activation (GO:0050863)	1962-05-01	2.34336413567315e-06	0.000358925	0	0	27.2396	353.132	HLA-DMB;GPNMB;LAPTM5;HLA-DRA;HLA-DPA1	2
Immunoglobulin Mediated Immune Response (GO:0016064)	2030-04-01	3.32204761336163e-06	0.000436137	0	0	47.1124	594.32	CD74;HLA-DMB;HLA-DRA;HLA-DPA1	2
Positive Regulation Of Neuron Death (GO:1901216)	2034-04-01	5.56361359360642e-06	0.000584212	0	0	40.8226	493.923	C1QA;GRN;TYROBP;ITGB2	2
Phospholipid Efflux (GO:0033700)	2026-11-03	6.35703841553504e-06	0.000584212	0	0	113.199	1354.53	APOC2;APOC1;APOE	2
Cellular Response To Thyroid Hormone Stimulus (GO:0097067)	2026-11-03	6.35703841553504e-06	0.000584212	0	0	113.199	1354.53	CTSL;CTSS;CTSB	2
Response To Thyroid Hormone (GO:0097066)	2026-12-03	8.45511781738829e-06	0.000706387	0	0	100.616	1175.27	CTSL;CTSS;CTSB	2
MHC Class II Protein Complex Assembly (GO:0002399)	2014-03-01	1.39203619560006e-05	0.000984063	0	0	82.314	920.449	HLA-DMB;HLA-DRA;HLA-DPA1	2
Peptide Antigen Assembly With MHC Class II Protein Complex (GO:0002503)	2014-03-01	1.39203619560006e-05	0.000984063	0	0	82.314	920.449	HLA-DMB;HLA-DRA;HLA-DPA1	2
Positive Regulation Of Leukocyte Cell-Cell Adhesion (GO:1903039)	2044-04-01	1.58682752455825e-05	0.00104164	0	0	30.6015	338.183	HLA-DMB;ITGB2;HLA-DRA;HLA-DPA1	2
Proteolysis (GO:0006508)	8/330	1.75900227682242e-05	0.00107768	0	0	7.98656	87.4383	SRGN;MMP12;ADAMDEC1;CTSL;CTSZ;CTSD;CTSS;CTSB	2
Positive Regulation Of Lymphocyte Activation (GO:0051251)	2047-04-01	2.06878076945736e-05	0.00118826	0	0	28.4623	306.993	HLA-DMB;TYROBP;HLA-DRA;HLA-DPA1	2
Intracellular Iron Ion Homeostasis (GO:0006879)	1950-04-01	2.65043726216908e-05	0.0014328	0	0	26.602	280.337	FTH1;HMOX1;CYB561A3;FTL	2
Peptide Antigen Assembly With MHC Protein Complex (GO:0002501)	2018-03-01	3.08989779334227e-05	0.00157756	0	0	60.3515	626.738	HLA-DMB;HLA-DRA;HLA-DPA1	2
Immunoglobulin Production Involved In Immunoglobulin-Mediated Immune Response (GO:0002381)	2019-03-01	3.66019405504688e-05	0.00177038	0	0	56.5767	577.954	HLA-DMB;HLA-DRA;HLA-DPA1	2
Negative Regulation Of B Cell Activation (GO:0050869)	2020-03-01	4.29547950629664e-05	0.00197377	0	0	53.246	535.408	LYN;TYROBP;LAPTM5	2
Regulation Of Neuron Death (GO:1901214)	1958-04-01	4.78247147942384e-05	0.0020929	0	0	22.6519	225.34	C1QA;TYROBP;GPNMB;ITGB2	2
Cholesterol Efflux (GO:0033344)	2023-03-01	6.62377138534983e-05	0.00276693	0	0	45.2523	435.429	APOC2;APOC1;APOE	2
Positive Regulation Of Peptidase Activity (GO:0010952)	2025-03-01	8.55989518729149e-05	0.00342024	0	0	41.1343	385.257	GRN;CTSL;CTSS	2
Phagocytosis (GO:0006909)	1969-04-01	9.47086618888476e-05	0.00362655	0	0	18.808	174.251	TYROBP;ITGB2;CD14;TGM2	2
Regulation Of Peptidase Activity (GO:0052547)	2027-03-01	0.000108323	0.00382426	0	0	37.7027	344.24	CTSL;CTSS;CTSB	2
Cell Junction Disassembly (GO:0150146)	2026-05-02	0.000116517	0.00382426	0	0	198.289	1795.99	C1QB;C1QC	2
Humoral Immune Response Mediated By Circulating Immunoglobulin (GO:0002455)	2026-05-02	0.000116517	0.00382426	0	0	198.289	1795.99	C1QB;C1QC	2
Lipoprotein Metabolic Process (GO:0042157)	2026-05-02	0.000116517	0.00382426	0	0	198.289	1795.99	APOE;CTSD	2
Proteolysis Involved In Protein Catabolic Process (GO:0051603)	1978-04-01	0.000152667	0.00483798	0	0	16.5131	145.105	CTSL;CTSZ;CTSS;CTSB	2
Positive Regulation Of Immune Response (GO:0050778)	1980-04-01	0.000168399	0.00500816	0	0	16.0769	139.695	CD74;HLA-DMB;ITGB2;HLA-DRA	2
Positive Regulation Of Receptor Catabolic Process (GO:2000646)	2026-06-02	0.000174386	0.00500816	0	0	148.709	1286.96	LAPTM5;APOE	2
Intracellular Sequestering Of Iron Ion (GO:0006880)	2026-06-02	0.000174386	0.00500816	0	0	148.709	1286.96	FTH1;FTL	2
Negative Regulation Of Endocytosis (GO:0045806)	2033-03-01	0.000199083	0.00554417	0	0	30.153	256.958	SNX3;APOC2;APOC1	2
Positive Regulation Of Aspartic-Type Peptidase Activity (GO:1905247)	2026-07-02	0.000243597	0.00639615	0	0	118.961	989.757	LYN;GRN	2
Very-Low-Density Lipoprotein Particle Remodeling (GO:0034372)	2026-07-02	0.000243597	0.00639615	0	0	118.961	989.757	APOC2;APOE	2
Regulation Of Cytokine Production (GO:0001817)	5/167	0.000279088	0.0071245	0	0	9.53366	78.0233	SRGN;LYN;GPNMB;LITAF;PLD3	2
Negative Regulation Of Long-Term Synaptic Potentiation (GO:1900272)	2026-08-02	0.000324072	0.00754868	0	0	99.1294	796.459	TYROBP;APOE	2
Synapse Pruning (GO:0098883)	2026-08-02	0.000324072	0.00754868	0	0	99.1294	796.459	C1QB;C1QC	2
Triglyceride-Rich Lipoprotein Particle Remodeling (GO:0034370)	2026-08-02	0.000324072	0.00754868	0	0	99.1294	796.459	APOC2;APOE	2
Negative Regulation Of Lymphocyte Proliferation (GO:0050672)	2039-03-01	0.000328571	0.00754868	0	0	25.1199	201.481	LYN;TYROBP;GPNMB	2
Positive Regulation Of Apoptotic Process (GO:0043065)	6/270	0.000336775	0.00754868	0	0	7.09488	56.7313	GRN;CTSL;CTSD;CTSS;TGM2;GADD45G	2
Extracellular Matrix Disassembly (GO:0022617)	2044-03-01	0.000470322	0.0100518	0	0	22.051	168.957	MMP12;CAPG;CTSS	2
Regulation Of B Cell Proliferation (GO:0030888)	2044-03-01	0.000470322	0.0100518	0	0	22.051	168.957	LYN;CD74;TYROBP	2
Lipoprotein Catabolic Process (GO:0042159)	2026-10-02	0.000518511	0.0103589	0	0	74.3396	562.345	APOE;CTSD	2
Negative Regulation Of B Cell Proliferation (GO:0030889)	2026-10-02	0.000518511	0.0103589	0	0	74.3396	562.345	LYN;TYROBP	2
Negative Regulation Of Cholesterol Transport (GO:0032375)	2026-10-02	0.000518511	0.0103589	0	0	74.3396	562.345	APOC2;APOC1	2
Cellular Component Disassembly (GO:0022411)	2046-03-01	0.000536423	0.0104888	0	0	21.0233	158.317	MMP12;CAPG;CTSS	2
Macrophage Activation Involved In Immune Response (GO:0002281)	2026-11-02	0.000632324	0.0121064	0	0	66.0763	486.725	GRN;TYROBP	2
Positive Regulation Of Cell Death (GO:0010942)	1950-03-01	0.000685822	0.0128627	0	0	19.2302	140.09	C1QA;TYROBP;ITGB2	2
Cholesterol Transport (GO:0030301)	1951-03-01	0.000726893	0.0133603	0	0	18.8286	136.069	APOC2;APOC1;APOE	2
Astrocyte Activation (GO:0048143)	2026-12-02	0.000757098	0.0133803	0	0	59.4657	427.321	C1QA;GRN	2
Positive Regulation Of Myeloid Leukocyte Mediated Immunity (GO:0002888)	2026-12-02	0.000757098	0.0133803	0	0	59.4657	427.321	TYROBP;ITGB2	2
Positive Regulation Of Cytokine Production (GO:0001819)	6/320	0.000823122	0.0142726	0	0	5.94995	42.259	CD74;TYROBP;LAPTM5;HMOX1;CD14;HLA-DPA1	2
Regulation Of Lipid Metabolic Process (GO:0019216)	1954-03-01	0.000859407	0.0146258	0	0	17.7184	125.079	APOC2;PSAP;APOC1	2
Cellular Response To Lipopolysaccharide (GO:0071222)	4/124	0.000891458	0.0146508	0	0	10.1595	71.3466	LYN;CD14;VIM;CD68	2
Positive Regulation Of Superoxide Anion Generation (GO:0032930)	2013-02-01	0.00089276	0.0146508	0	0	54.057	379.545	TYROBP;ITGB2	2
Regulation Of Leukocyte Activation (GO:0002694)	2014-02-01	0.00103923	0.0164665	0	0	49.5498	340.371	LYN;CD74	2
Regulation Of Superoxide Anion Generation (GO:0032928)	2014-02-01	0.00103923	0.0164665	0	0	49.5498	340.371	TYROBP;ITGB2	2
Phospholipid Transport (GO:0015914)	1959-03-01	0.00111259	0.0170412	0	0	16.1323	109.717	APOC2;APOC1;APOE	2
Positive Regulation Of Proteolysis (GO:0045862)	1959-03-01	0.00111259	0.0170412	0	0	16.1323	109.717	CTSL;APOE;CTSS	2
Regulation Of Lipoprotein Lipase Activity (GO:0051004)	2015-02-01	0.00119645	0.0174529	0	0	45.7359	307.73	APOC2;APOC1	2
High-Density Lipoprotein Particle Remodeling (GO:0034375)	2015-02-01	0.00119645	0.0174529	0	0	45.7359	307.73	APOC1;APOE	2
Positive Regulation Of Syncytium Formation By Plasma Membrane Fusion (GO:0060143)	2015-02-01	0.00119645	0.0174529	0	0	45.7359	307.73	CD53;TYROBP	2
Reverse Cholesterol Transport (GO:0043691)	2016-02-01	0.00136432	0.0189972	0	0	42.467	280.159	APOC2;APOE	2
Positive Regulation Of Myeloid Leukocyte Cytokine Production Involved In Immune Response (GO:0061081)	2016-02-01	0.00136432	0.0189972	0	0	42.467	280.159	CD74;LAPTM5	2
Glycoprotein Catabolic Process (GO:0006516)	2016-02-01	0.00136432	0.0189972	0	0	42.467	280.159	MMP12;CTSL	2
Carbohydrate Derivative Catabolic Process (GO:1901136)	2017-02-01	0.00154279	0.0209526	0	0	39.6338	256.596	FUCA1;SAMHD1	2
Regulation Of Cell Adhesion (GO:0030155)	4/144	0.00155035	0.0209526	0	0	8.69934	56.2784	LYN;ADAMDEC1;TGFBI;TGM2	2
Negative Regulation Of Leukocyte Cell-Cell Adhesion (GO:1903038)	2019-02-01	0.00193122	0.024997	0	0	34.9675	218.533	GPNMB;LAPTM5	2
Cellular Response To Lectin (GO:1990858)	2019-02-01	0.00193122	0.024997	0	0	34.9675	218.533	LYN;TYROBP	2
Stimulatory C-type Lectin Receptor Signaling Pathway (GO:0002223)	2019-02-01	0.00193122	0.024997	0	0	34.9675	218.533	LYN;TYROBP	2
Positive Regulation Of Lymphocyte Proliferation (GO:0050671)	1974-03-01	0.00213824	0.0272922	0	0	12.7145	78.1657	CD74;HLA-DMB;HLA-DPA1	2
Regulation Of Membrane Protein Ectodomain Proteolysis (GO:0051043)	2021-02-01	0.00236113	0.0293488	0	0	31.2836	189.222	TIMP2;APOE	2
Regulation Of Immune Response (GO:0050776)	1977-03-01	0.00239517	0.0293488	0	0	12.1972	73.6014	LYN;HLA-DRA;SAMHD1	2
Regulation Of T Cell Proliferation (GO:0042129)	1977-03-01	0.00239517	0.0293488	0	0	12.1972	73.6014	HLA-DMB;GPNMB;HLA-DPA1	2
Cellular Response To Low-Density Lipoprotein Particle Stimulus (GO:0071404)	2022-02-01	0.00259147	0.0313364	0	0	29.7179	176.986	ITGB2;CD68	2
Regulation Of Cholesterol Transport (GO:0032374)	2023-02-01	0.00283197	0.0325323	0	0	28.3014	166.038	APOC2;APOC1	2
Negative Regulation Of Lymphocyte Activation (GO:0051250)	2023-02-01	0.00283197	0.0325323	0	0	28.3014	166.038	GPNMB;LAPTM5	2
Regulation Of Toll-Like Receptor 4 Signaling Pathway (GO:0034143)	2023-02-01	0.00283197	0.0325323	0	0	28.3014	166.038	LYN;CD14	2
Positive Regulation Of Neuron Apoptotic Process (GO:0043525)	2023-02-01	0.00283197	0.0325323	0	0	28.3014	166.038	GRN;TYROBP	2
Acylglycerol Homeostasis (GO:0055090)	2024-02-01	0.00308256	0.0349738	0	0	27.0136	156.192	APOC2;APOE	2
Positive Regulation Of Hydrolase Activity (GO:0051345)	4/176	0.00321069	0.0355497	0	0	7.06941	40.5874	CTSL;PSAP;CTSS;TGM2	2
Extracellular Matrix Organization (GO:0030198)	4/176	0.00321069	0.0355497	0	0	7.06941	40.5874	MMP12;CAPG;TGFBI;CTSS	2
Negative Regulation Of Protein Transport (GO:0051224)	2025-02-01	0.00334317	0.0357257	0	0	25.8378	147.297	SNX3;APOE	2
Regulation Of Monocyte Chemotaxis (GO:0090025)	2025-02-01	0.00334317	0.0357257	0	0	25.8378	147.297	LYN;PLA2G7	2
Negative Regulation Of Cytokine Production (GO:0001818)	4/178	0.00334321	0.0357257	0	0	6.98744	39.8342	SRGN;TYROBP;GPNMB;LAPTM5	2
Regulation Of Type II Interferon Production (GO:0032649)	1987-03-01	0.00338653	0.0357726	0	0	10.7397	61.087	LAPTM5;CD14;HLA-DPA1	2
Negative Regulation Of Neuron Death (GO:1901215)	1988-03-01	0.00349747	0.0364946	0	0	10.6128	60.0232	GRN;GPNMB;APOE	2
Negative Regulation Of Lipid Metabolic Process (GO:0045833)	2026-02-01	0.00361372	0.0364946	0	0	24.76	139.226	APOC2;APOC1	2
Regulation Of Fatty Acid Biosynthetic Process (GO:0042304)	2026-02-01	0.00361372	0.0364946	0	0	24.76	139.226	APOC2;APOC1	2
Negative Regulation Of Receptor-Mediated Endocytosis (GO:0048261)	2026-02-01	0.00361372	0.0364946	0	0	24.76	139.226	APOC2;APOC1	2
Positive Regulation Of Neuron Projection Development (GO:0010976)	1992-03-01	0.00396341	0.039591	0	0	10.1338	56.0466	SNX3;LYN;APOE	2
Apoptotic Cell Clearance (GO:0043277)	2028-02-01	0.0041844	0.040798	0	0	22.853	125.152	TYROBP;TGM2	2
Cellular Response To Hormone Stimulus (GO:0032870)	1994-03-01	0.00420986	0.040798	0	0	9.91009	54.2114	CTSL;CTSS;CTSB	2
Intracellular Monoatomic Cation Homeostasis (GO:0030003)	4/190	0.00421742	0.040798	0	0	6.53267	35.7241	FTH1;HMOX1;CYB561A3;FTL	2
Regulation Of Defense Response (GO:0031347)	1997-03-01	0.0045967	0.0440038	0	0	9.59236	51.6301	GRN;APOE;SAMHD1	2
Regulation Of Vasculature Development (GO:1901342)	2030-02-01	0.00479404	0.0449563	0	0	21.2186	113.315	GPNMB;HMOX1	2
Innate Immune Response Activating Cell Surface Receptor Signaling Pathway (GO:0002220)	2030-02-01	0.00479404	0.0449563	0	0	21.2186	113.315	LYN;TYROBP	2
Regulation Of Long-Term Synaptic Potentiation (GO:1900271)	2031-02-01	0.00511329	0.0469912	0	0	20.4858	108.082	TYROBP;APOE	2
Triglyceride Homeostasis (GO:0070328)	2031-02-01	0.00511329	0.0469912	0	0	20.4858	108.082	APOC2;APOE	2
Lysosomal Transport (GO:0007041)	3/105	0.00573112	0.0520798	0	0	8.83645	45.6124	GRN;PSAP;LAPTM5	2
Glycolipid Metabolic Process (GO:0006664)	2033-02-01	0.00578034	0.0520798	0	0	19.1623	98.7487	GM2A;FUCA1	2
Positive Regulation Of T Cell Activation (GO:0050870)	3/107	0.00603858	0.0538782	0	0	8.66565	44.2779	HLA-DMB;HLA-DRA;HLA-DPA1	2
Macrophage Activation (GO:0042116)	2035-02-01	0.006485	0.0573049	0	0	17.9991	90.6842	C1QA;ITGB2	2
Negative Regulation Of Inflammatory Response (GO:0050728)	3/111	0.00668271	0.0584896	0	0	8.34301	41.7837	LYN;GRN;APOE	2
Negative Regulation Of Smooth Muscle Cell Proliferation (GO:0048662)	2037-02-01	0.00722672	0.0620687	0	0	16.9689	83.656	HMOX1;APOE	2
Positive Regulation Of Immune Effector Process (GO:0002699)	2037-02-01	0.00722672	0.0620687	0	0	16.9689	83.656	HLA-DMB;HLA-DRA	2
Cellular Response To Molecule Of Bacterial Origin (GO:0071219)	3/117	0.00772305	0.0651024	0	0	7.90152	38.4294	CD14;VIM;CD68	2
Protein Processing (GO:0016485)	3/117	0.00772305	0.0651024	0	0	7.90152	38.4294	SRGN;CTSL;CTSS	2
Positive Regulation Of Cell Projection Organization (GO:0031346)	3/118	0.0079052	0.0651024	0	0	7.83241	37.9107	SNX3;LYN;APOE	2
Cellular Response To Lipid (GO:0071396)	4/228	0.00797584	0.0651024	0	0	5.41401	26.1569	LYN;CD14;VIM;CD68	2
Regulation Of Receptor-Mediated Endocytosis (GO:0048259)	2039-02-01	0.00800497	0.0651024	0	0	16.05	77.4846	APOC2;APOC1	2
Positive Regulation Of Lipid Biosynthetic Process (GO:0046889)	2039-02-01	0.00800497	0.0651024	0	0	16.05	77.4846	APOC2;APOE	2
Receptor-Mediated Endocytosis (GO:0006898)	3/122	0.00865914	0.0692725	0	0	7.56761	35.9396	CTSL;ITGB2;APOE	2
Regulation Of Chemokine Production (GO:0032642)	2041-02-01	0.00881925	0.0692725	0	0	15.2254	72.0287	CD74;HMOX1	2
Negative Regulation Of Proteolysis (GO:0045861)	2041-02-01	0.00881925	0.0692725	0	0	15.2254	72.0287	TIMP2;CTSB	2
Acylglycerol Metabolic Process (GO:0006639)	2041-02-01	0.00881925	0.0692725	0	0	15.2254	72.0287	APOC1;APOE	2
Positive Regulation Of Intracellular Signal Transduction (GO:1902533)	6/525	0.00943908	0.0735128	0	0	3.56216	16.61	LYN;CD74;LAPTM5;HMOX1;LITAF;TGM2	2
Regulation Of Primary Metabolic Process (GO:0080090)	2043-02-01	0.00966901	0.074307	0	0	14.4813	67.1761	PSAP;APOE	2
Negative Regulation Of Cell Population Proliferation (GO:0008285)	5/379	0.00992977	0.074307	0	0	4.08527	18.8422	LYN;GPNMB;FTH1;HMOX1;APOE	2
Regulation Of ERK1 And ERK2 Cascade (GO:0070372)	4/244	0.0100596	0.074307	0	0	5.04897	23.2214	LYN;CD74;GPNMB;APOE	2
Negative Regulation Of Immune System Process (GO:0002683)	2044-02-01	0.010107	0.074307	0	0	14.1357	64.947	LYN;HMOX1	2
Regulation Of Viral Entry Into Host Cell (GO:0046596)	2044-02-01	0.010107	0.074307	0	0	14.1357	64.947	SNX3;CD74	2
Positive Regulation Of Biosynthetic Process (GO:0009891)	2044-02-01	0.010107	0.074307	0	0	14.1357	64.947	APOE;VIM	2
Positive Regulation Of Cytokine-Mediated Signaling Pathway (GO:0001961)	2044-02-01	0.010107	0.074307	0	0	14.1357	64.947	CD74;LAPTM5	2
Positive Regulation Of Programmed Cell Death (GO:0043068)	4/245	0.0102005	0.0743987	0	0	5.02777	23.0539	LAPTM5;CTSD;TGM2;GADD45G	2
Negative Regulation Of Cellular Process (GO:0048523)	6/537	0.0104757	0.074607	0	0	3.47951	15.862	LYN;ADAMDEC1;GPNMB;FTH1;TGFBI;HOPX	2
Synapse Organization (GO:0050808)	3/131	0.0105057	0.074607	0	0	7.03232	32.0381	C1QB;C1QA;C1QC	2
Triglyceride Metabolic Process (GO:0006641)	2045-02-01	0.0105538	0.074607	0	0	13.8063	62.8363	APOC1;APOE	2
Regulation Of Apoptotic Signaling Pathway (GO:2001233)	2045-02-01	0.0105538	0.074607	0	0	13.8063	62.8363	CTSL;CTSS	2
Regulation Of Fibroblast Proliferation (GO:0048145)	2046-02-01	0.0110091	0.0766467	0	0	13.4919	60.8352	CD74;FTH1	2
Vacuolar Transport (GO:0007034)	2046-02-01	0.0110091	0.0766467	0	0	13.4919	60.8352	GRN;PSAP	2
Cellular Defense Response (GO:0006968)	2048-02-01	0.0119454	0.0819239	0	0	12.904	57.1311	TYROBP;LSP1	2
Positive Regulation Of Reactive Oxygen Species Metabolic Process (GO:2000379)	2048-02-01	0.0119454	0.0819239	0	0	12.904	57.1311	TYROBP;ITGB2	2
Negative Regulation Of T Cell Activation (GO:0050868)	2049-02-01	0.0124262	0.0845901	0	0	12.6288	55.4144	GPNMB;LAPTM5	2
Cellular Response To Oxygen-Containing Compound (GO:1901701)	5/406	0.0130728	0.0883376	0	0	3.80494	16.5029	LYN;CD14;VIM;CD68;TGM2	2
Regulation Of Protein Phosphorylation (GO:0001932)	4/265	0.0132915	0.0883553	0	0	4.63778	20.0382	LYN;CD74;GPNMB;ITGB2	2
Positive Regulation Of Leukocyte Mediated Cytotoxicity (GO:0001912)	1951-02-01	0.0134129	0.0883553	0	0	12.1121	52.2218	TYROBP;HLA-DRA	2
Negative Regulation Of MAP Kinase Activity (GO:0043407)	1951-02-01	0.0134129	0.0883553	0	0	12.1121	52.2218	LYN;APOE	2
Positive Regulation Of Signal Transduction (GO:0009967)	4/266	0.01346	0.0883553	0	0	4.61985	19.9025	CD63;CD74;CTSL;CTSS	2
Negative Regulation Of Innate Immune Response (GO:0045824)	1952-02-01	0.0139186	0.0907177	0	0	11.8693	50.7355	GRN;SAMHD1	2
Positive Regulation Of Cellular Catabolic Process (GO:0031331)	3/146	0.0140556	0.0909655	0	0	6.28989	26.8247	APOC2;LAPTM5;APOE	2
Negative Regulation Of Metabolic Process (GO:0009892)	1953-02-01	0.0144325	0.0914723	0	0	11.6359	49.3163	APOC2;APOC1	2
Carboxylic Acid Transport (GO:0046942)	1953-02-01	0.0144325	0.0914723	0	0	11.6359	49.3163	PSAP;SLC16A3	2
Positive Regulation Of Chemokine Production (GO:0032722)	1953-02-01	0.0144325	0.0914723	0	0	11.6359	49.3163	CD74;HMOX1	2
Negative Regulation Of Protein Catabolic Process (GO:0042177)	1954-02-01	0.0149546	0.0934915	0	0	11.4116	47.96	SNX3;TIMP2	2
Regulation Of Smooth Muscle Cell Proliferation (GO:0048660)	1954-02-01	0.0149546	0.0934915	0	0	11.4116	47.96	HMOX1;APOE	2
Pattern Recognition Receptor Signaling Pathway (GO:0002221)	1956-02-01	0.0160228	0.0948505	0	0	10.9878	45.4209	CD14;CTSS	2
Regulation Of Phagocytosis (GO:0050764)	1958-02-01	0.0171228	0.0948505	0	0	10.5943	43.0909	SNX3;TGM2	2
Positive Regulation Of Type II Interferon Production (GO:0032729)	1958-02-01	0.0171228	0.0948505	0	0	10.5943	43.0909	CD14;HLA-DPA1	2
Negative Regulation Of Endoplasmic Reticulum Calcium Ion Concentration (GO:0032471)	2026-05-01	0.0171329	0.0948505	0	0	73.261	297.934	TGM2	2
Regulation Of Endothelial Cell-Matrix Adhesion Via Fibronectin (GO:1904904)	2026-05-01	0.0171329	0.0948505	0	0	73.261	297.934	MMP12	2
Negative Regulation Of Lipoprotein Lipase Activity (GO:0051005)	2026-05-01	0.0171329	0.0948505	0	0	73.261	297.934	APOC1	2
His-Purkinje System Development (GO:0003164)	2026-05-01	0.0171329	0.0948505	0	0	73.261	297.934	HOPX	2
Negative Regulation Of Toll-Like Receptor 2 Signaling Pathway (GO:0034136)	2026-05-01	0.0171329	0.0948505	0	0	73.261	297.934	LYN	2
Regulation Of Neutrophil Activation (GO:1902563)	2026-05-01	0.0171329	0.0948505	0	0	73.261	297.934	GRN	2
Positive Regulation Of CD4-positive, CD25-positive, Alpha-Beta Regulatory T Cell Differentiation (GO:0032831)	2026-05-01	0.0171329	0.0948505	0	0	73.261	297.934	HLA-DRA	2
Regulation Of Type 2 Immune Response (GO:0002828)	2026-05-01	0.0171329	0.0948505	0	0	73.261	297.934	CD74	2
Regulation Of Very-Low-Density Lipoprotein Particle Remodeling (GO:0010901)	2026-05-01	0.0171329	0.0948505	0	0	73.261	297.934	APOC2	2
Glycolipid Transport (GO:0046836)	2026-05-01	0.0171329	0.0948505	0	0	73.261	297.934	PSAP	2
Inflammatory Response To Wounding (GO:0090594)	2026-05-01	0.0171329	0.0948505	0	0	73.261	297.934	HMOX1	2
Interleukin-5-Mediated Signaling Pathway (GO:0038043)	2026-05-01	0.0171329	0.0948505	0	0	73.261	297.934	LYN	2
Isoleucine Metabolic Process (GO:0006549)	2026-05-01	0.0171329	0.0948505	0	0	73.261	297.934	SDS	2
Leukocyte Apoptotic Process (GO:0071887)	2026-05-01	0.0171329	0.0948505	0	0	73.261	297.934	CTSL	2
Purine Deoxyribonucleotide Catabolic Process (GO:0009155)	2026-05-01	0.0171329	0.0948505	0	0	73.261	297.934	SAMHD1	2
Regulation Of T Cell Activation Via T Cell Receptor Contact With Antigen Bound To MHC Molecule On Antigen Presenting Cell (GO:2001188)	2026-05-01	0.0171329	0.0948505	0	0	73.261	297.934	HLA-DMB	2
Response To Lipopolysaccharide (GO:0032496)	3/159	0.0176201	0.0967291	0	0	5.76195	23.2709	CD14;VIM;CD68	2
Regulation Of Type I Interferon Production (GO:0032479)	1959-02-01	0.0176845	0.0967291	0	0	10.408	41.9968	TYROBP;CD14	2
Negative Regulation Of Peptidase Activity (GO:0010466)	1960-02-01	0.0182541	0.0967291	0	0	10.228	40.9464	TIMP2;CTSB	2
Positive Regulation Of Interleukin-8 Production (GO:0032757)	1961-02-01	0.0188313	0.0967291	0	0	10.0541	39.9374	CD74;CD14	2
Positive Regulation Of Apoptotic Signaling Pathway (GO:2001235)	1962-02-01	0.0194162	0.0967291	0	0	9.88607	38.9674	CTSL;CTSS	2
DNA Strand Resection Involved In Replication Fork Processing (GO:0110025)	2026-06-01	0.0205247	0.0967291	0	0	58.6059	227.75	SAMHD1	2
Negative Regulation Of Lipoprotein Particle Clearance (GO:0010985)	2026-06-01	0.0205247	0.0967291	0	0	58.6059	227.75	APOC2	2
Negative Regulation Of Membrane Protein Ectodomain Proteolysis (GO:0051045)	2026-06-01	0.0205247	0.0967291	0	0	58.6059	227.75	TIMP2	2
Regulation Of Metallopeptidase Activity (GO:1905048)	2026-06-01	0.0205247	0.0967291	0	0	58.6059	227.75	TIMP2	2
Antigen Processing And Presentation Of Exogenous Peptide Antigen Via MHC Class I (GO:0042590)	2026-06-01	0.0205247	0.0967291	0	0	58.6059	227.75	IFI30	2
Regulation Of Osteoclast Development (GO:2001204)	2026-06-01	0.0205247	0.0967291	0	0	58.6059	227.75	TYROBP	2
Bleb Assembly (GO:0032060)	2026-06-01	0.0205247	0.0967291	0	0	58.6059	227.75	EMP3	2
Nucleotide Catabolic Process (GO:0009166)	2026-06-01	0.0205247	0.0967291	0	0	58.6059	227.75	SAMHD1	2
Regulation Of Prostaglandin Biosynthetic Process (GO:0031392)	2026-06-01	0.0205247	0.0967291	0	0	58.6059	227.75	CD74	2
Cellular Response To Monoamine Stimulus (GO:0071868)	2026-06-01	0.0205247	0.0967291	0	0	58.6059	227.75	TGM2	2
Regulation Of Transforming Growth Factor Beta1 Production (GO:0032908)	2026-06-01	0.0205247	0.0967291	0	0	58.6059	227.75	TYROBP	2
Cholesterol Catabolic Process (GO:0006707)	2026-06-01	0.0205247	0.0967291	0	0	58.6059	227.75	APOE	2
Positive Regulation Of Amyloid-Beta Clearance (GO:1900223)	2026-06-01	0.0205247	0.0967291	0	0	58.6059	227.75	APOE	2
Positive Regulation Of Aspartic-Type Endopeptidase Activity Involved In Amyloid Precursor Protein Catabolic Process (GO:1902961)	2026-06-01	0.0205247	0.0967291	0	0	58.6059	227.75	LYN	2
Response To Cocaine (GO:0042220)	2026-06-01	0.0205247	0.0967291	0	0	58.6059	227.75	TGM2	2
Development Of Primary Female Sexual Characteristics (GO:0046545)	2026-06-01	0.0205247	0.0967291	0	0	58.6059	227.75	LHFPL2	2
Sterol Catabolic Process (GO:0016127)	2026-06-01	0.0205247	0.0967291	0	0	58.6059	227.75	APOE	2
Positive Regulation Of Lipoprotein Lipase Activity (GO:0051006)	2026-06-01	0.0205247	0.0967291	0	0	58.6059	227.75	APOC2	2
Positive Regulation Of Steroid Metabolic Process (GO:0045940)	2026-06-01	0.0205247	0.0967291	0	0	58.6059	227.75	APOE	2
Positive Regulation Of Triglyceride Catabolic Process (GO:0010898)	2026-06-01	0.0205247	0.0967291	0	0	58.6059	227.75	APOC2	2
Positive Regulation Of Unsaturated Fatty Acid Biosynthetic Process (GO:2001280)	2026-06-01	0.0205247	0.0967291	0	0	58.6059	227.75	CD74	2
Membrane Invagination (GO:0010324)	2026-06-01	0.0205247	0.0967291	0	0	58.6059	227.75	SNX3	2
Regulation Of T-helper Cell Differentiation (GO:0045622)	2026-06-01	0.0205247	0.0967291	0	0	58.6059	227.75	HLA-DRA	2
Regulation Of Antigen Receptor-Mediated Signaling Pathway (GO:0050854)	2026-06-01	0.0205247	0.0967291	0	0	58.6059	227.75	LYN	2
Positive Regulation Of T Cell Proliferation (GO:0042102)	1965-02-01	0.0212161	0.0994777	0	0	9.41388	36.2716	HLA-DMB;HLA-DPA1	2
Response To Reactive Oxygen Species (GO:0000302)	1966-02-01	0.021831	0.0998116	0	0	9.26632	35.4383	HMOX1;APOE	2
Positive Regulation Of MAPK Cascade (GO:0043410)	4/310	0.0222703	0.0998116	0	0	3.94671	15.0153	CD74;GPNMB;LAPTM5;APOE	2
Regulation Of Neuron Projection Development (GO:0010975)	3/174	0.0223044	0.0998116	0	0	5.25253	19.9752	SNX3;LYN;APOE	2
Negative Regulation Of Cellular Catabolic Process (GO:0031330)	1967-02-01	0.0224533	0.0998116	0	0	9.12331	34.635	APOC1;TIMP2	2
Positive Regulation Of I-kappaB kinase/NF-kappaB Signaling (GO:0043123)	3/175	0.0226385	0.0998116	0	0	5.22172	19.7804	CD74;HMOX1;LITAF	2
Regulation Of Dopamine Metabolic Process (GO:0042053)	2026-07-01	0.0239049	0.0998116	0	0	48.8358	182.337	ITGB2	2
Negative Regulation Of Leukocyte Proliferation (GO:0070664)	2026-07-01	0.0239049	0.0998116	0	0	48.8358	182.337	LYN	2
Regulation Of Extent Of Cell Growth (GO:0061387)	2026-07-01	0.0239049	0.0998116	0	0	48.8358	182.337	APOE	2
Negative Regulation Of Microglial Cell Activation (GO:1903979)	2026-07-01	0.0239049	0.0998116	0	0	48.8358	182.337	GRN	2
Regulation Of Leukocyte Degranulation (GO:0043300)	2026-07-01	0.0239049	0.0998116	0	0	48.8358	182.337	LYN	2
Regulation Of Lymphocyte Apoptotic Process (GO:0070228)	2026-07-01	0.0239049	0.0998116	0	0	48.8358	182.337	LYN	2
Platelet Activating Factor Metabolic Process (GO:0046469)	2026-07-01	0.0239049	0.0998116	0	0	48.8358	182.337	PLA2G7	2
Positive Regulation Of CD4-positive, Alpha-Beta T Cell Differentiation (GO:0043372)	2026-07-01	0.0239049	0.0998116	0	0	48.8358	182.337	HLA-DRA	2
Positive Regulation Of CoA-transferase Activity (GO:1905920)	2026-07-01	0.0239049	0.0998116	0	0	48.8358	182.337	APOE	2
Sialylation (GO:0097503)	2026-07-01	0.0239049	0.0998116	0	0	48.8358	182.337	ST3GAL1	2
Somatic Hypermutation Of Immunoglobulin Genes (GO:0016446)	2026-07-01	0.0239049	0.0998116	0	0	48.8358	182.337	SAMHD1	2
Positive Regulation Of Isomerase Activity (GO:0010912)	2026-07-01	0.0239049	0.0998116	0	0	48.8358	182.337	ITGB2	2
Glycoside Catabolic Process (GO:0016139)	2026-07-01	0.0239049	0.0998116	0	0	48.8358	182.337	FUCA1	2
Growth Hormone Receptor Signaling Pathway Via JAK-STAT (GO:0060397)	2026-07-01	0.0239049	0.0998116	0	0	48.8358	182.337	LYN	2
Positive Regulation Of Triglyceride Lipase Activity (GO:0061365)	2026-07-01	0.0239049	0.0998116	0	0	48.8358	182.337	APOC2	2
Regulation Of CD4-positive, Alpha-Beta T Cell Activation (GO:2000514)	2026-07-01	0.0239049	0.0998116	0	0	48.8358	182.337	HLA-DRA	2
Regulation Of Cdc42 Protein Signal Transduction (GO:0032489)	2026-07-01	0.0239049	0.0998116	0	0	48.8358	182.337	APOE	2
Regulation Of CoA-transferase Activity (GO:1905918)	2026-07-01	0.0239049	0.0998116	0	0	48.8358	182.337	APOE	2
Regulation Of Apoptotic Cell Clearance (GO:2000425)	2026-07-01	0.0239049	0.0998116	0	0	48.8358	182.337	TGM2	2
Positive Regulation Of ERK1 And ERK2 Cascade (GO:0070374)	3/179	0.0240026	0.0998116	0	0	5.10201	19.0284	CD74;GPNMB;APOE	2
Cholesterol Homeostasis (GO:0042632)	1972-02-01	0.0256731	0.101623	0	0	8.46951	31.018	APOC2;APOE	2
Negative Regulation Of Catabolic Process (GO:0009895)	1972-02-01	0.0256731	0.101623	0	0	8.46951	31.018	SNX3;APOC1	2
Negative Regulation Of Cell Adhesion (GO:0007162)	1972-02-01	0.0256731	0.101623	0	0	8.46951	31.018	ADAMDEC1;TGFBI	2
Sterol Homeostasis (GO:0055092)	1973-02-01	0.0263383	0.101623	0	0	8.3498	30.366	APOC2;APOE	2
Negative Regulation Of Neuron Apoptotic Process (GO:0043524)	1974-02-01	0.0270106	0.101623	0	0	8.23342	29.7352	GRN;APOE	2
Regulation Of Defense Response To Bacterium (GO:1900424)	2026-08-01	0.0272736	0.101623	0	0	41.8571	150.763	GRN	2
Regulation Of Dendritic Cell Antigen Processing And Presentation (GO:0002604)	2026-08-01	0.0272736	0.101623	0	0	41.8571	150.763	CD68	2
Negative Regulation Of Lipase Activity (GO:0060192)	2026-08-01	0.0272736	0.101623	0	0	41.8571	150.763	APOC1	2
Regulation Of Fertilization (GO:0080154)	2026-08-01	0.0272736	0.101623	0	0	41.8571	150.763	LHFPL2	2
Alcohol Catabolic Process (GO:0046164)	2026-08-01	0.0272736	0.101623	0	0	41.8571	150.763	APOE	2
Angiotensin Maturation (GO:0002003)	2026-08-01	0.0272736	0.101623	0	0	41.8571	150.763	CTSZ	2
Cellular Response To Hydroxyurea (GO:0072711)	2026-08-01	0.0272736	0.101623	0	0	41.8571	150.763	NSMCE3	2
Cellular Response To Muramyl Dipeptide (GO:0071225)	2026-08-01	0.0272736	0.101623	0	0	41.8571	150.763	VIM	2
Positive Regulation Of Blood Vessel Endothelial Cell Proliferation Involved In Sprouting Angiogenesis (GO:1903589)	2026-08-01	0.0272736	0.101623	0	0	41.8571	150.763	HMOX1	2
Positive Regulation Of Epithelial Cell Proliferation Involved In Wound Healing (GO:0060054)	2026-08-01	0.0272736	0.101623	0	0	41.8571	150.763	MMP12	2
Endosome To Melanosome Transport (GO:0035646)	2026-08-01	0.0272736	0.101623	0	0	41.8571	150.763	CD63	2
Endosome To Pigment Granule Transport (GO:0043485)	2026-08-01	0.0272736	0.101623	0	0	41.8571	150.763	CD63	2
Positive Regulation Of Macrophage Cytokine Production (GO:0060907)	2026-08-01	0.0272736	0.101623	0	0	41.8571	150.763	LAPTM5	2
Positive Regulation Of Memory T Cell Differentiation (GO:0043382)	2026-08-01	0.0272736	0.101623	0	0	41.8571	150.763	HLA-DRA	2
Positive Regulation Of Mitochondrial Calcium Ion Concentration (GO:0051561)	2026-08-01	0.0272736	0.101623	0	0	41.8571	150.763	TGM2	2
Immune Response-Inhibiting Cell Surface Receptor Signaling Pathway (GO:0002767)	2026-08-01	0.0272736	0.101623	0	0	41.8571	150.763	LYN	2
Positive Regulation Of Tumor Necrosis Factor-Mediated Signaling Pathway (GO:1903265)	2026-08-01	0.0272736	0.101623	0	0	41.8571	150.763	LAPTM5	2
Membrane Lipid Catabolic Process (GO:0046466)	2026-08-01	0.0272736	0.101623	0	0	41.8571	150.763	FUCA1	2
Regulation Of Angiotensin Levels In Blood (GO:0002002)	2026-08-01	0.0272736	0.101623	0	0	41.8571	150.763	CTSZ	2
Regulation Of Aspartic-Type Endopeptidase Activity Involved In Amyloid Precursor Protein Catabolic Process (GO:1902959)	2026-08-01	0.0272736	0.101623	0	0	41.8571	150.763	LYN	2
Endocytosis (GO:0006897)	3/189	0.0276042	0.101623	0	0	4.82527	17.3217	ITGB2;APOE;CD14	2
Positive Regulation Of Interleukin-6 Production (GO:0032755)	1976-02-01	0.0283757	0.101623	0	0	8.01008	28.5337	CD74;TYROBP	2
Organonitrogen Compound Catabolic Process (GO:1901565)	1978-02-01	0.0297681	0.101623	0	0	7.79851	27.4064	SLC16A3;PLA2G7	2
Positive Regulation Of Tumor Necrosis Factor Production (GO:0032760)	1978-02-01	0.0297681	0.101623	0	0	7.79851	27.4064	TYROBP;CD14	2
Positive Regulation Of Protein Modification By Small Protein Conjugation Or Removal (GO:1903322)	1979-02-01	0.0304744	0.101623	0	0	7.69684	26.8687	NSMCE3;LAPTM5	2
Negative Regulation Of Establishment Of Protein Localization (GO:1904950)	2026-09-01	0.0306308	0.101623	0	0	36.6232	127.659	SNX3	2
B Cell Homeostasis (GO:0001782)	2026-09-01	0.0306308	0.101623	0	0	36.6232	127.659	LYN	2
Regulation Of Dendritic Cell Apoptotic Process (GO:2000668)	2026-09-01	0.0306308	0.101623	0	0	36.6232	127.659	LYN	2
Negative Regulation Of Leukocyte Migration (GO:0002686)	2026-09-01	0.0306308	0.101623	0	0	36.6232	127.659	HMOX1	2
Regulation Of Granulocyte Differentiation (GO:0030852)	2026-09-01	0.0306308	0.101623	0	0	36.6232	127.659	C1QC	2
Regulation Of Inflammatory Response To Wounding (GO:0106014)	2026-09-01	0.0306308	0.101623	0	0	36.6232	127.659	GRN	2
Regulation Of Mast Cell Activation (GO:0033003)	2026-09-01	0.0306308	0.101623	0	0	36.6232	127.659	LYN	2
Regulation Of Mast Cell Activation Involved In Immune Response (GO:0033006)	2026-09-01	0.0306308	0.101623	0	0	36.6232	127.659	LYN	2
Negative Regulation Of Toll-Like Receptor 4 Signaling Pathway (GO:0034144)	2026-09-01	0.0306308	0.101623	0	0	36.6232	127.659	LYN	2
Regulation Of Memory T Cell Differentiation (GO:0043380)	2026-09-01	0.0306308	0.101623	0	0	36.6232	127.659	HLA-DRA	2
Amino Sugar Metabolic Process (GO:0006040)	2026-09-01	0.0306308	0.101623	0	0	36.6232	127.659	ST3GAL1	2
Negative Regulation Of Transforming Growth Factor Beta Production (GO:0071635)	2026-09-01	0.0306308	0.101623	0	0	36.6232	127.659	TYROBP	2
Regulation Of Myeloid Leukocyte Mediated Immunity (GO:0002886)	2026-09-01	0.0306308	0.101623	0	0	36.6232	127.659	LYN	2
Neuron Remodeling (GO:0016322)	2026-09-01	0.0306308	0.101623	0	0	36.6232	127.659	C1QA	2
Phosphatidylcholine Catabolic Process (GO:0034638)	2026-09-01	0.0306308	0.101623	0	0	36.6232	127.659	PLA2G7	2
Cellular Response To Oxidised Low-Density Lipoprotein Particle Stimulus (GO:0140052)	2026-09-01	0.0306308	0.101623	0	0	36.6232	127.659	CD68	2
Response To Hydroxyurea (GO:0072710)	2026-09-01	0.0306308	0.101623	0	0	36.6232	127.659	NSMCE3	2
Dopamine Transport (GO:0015872)	2026-09-01	0.0306308	0.101623	0	0	36.6232	127.659	TGM2	2
Serine Family Amino Acid Catabolic Process (GO:0009071)	2026-09-01	0.0306308	0.101623	0	0	36.6232	127.659	SDS	2
Positive Regulation Of Leukocyte Apoptotic Process (GO:2000108)	2026-09-01	0.0306308	0.101623	0	0	36.6232	127.659	LYN	2
Positive Regulation Of Monocyte Differentiation (GO:0045657)	2026-09-01	0.0306308	0.101623	0	0	36.6232	127.659	CD74	2
Positive Regulation Of Myoblast Fusion (GO:1901741)	2026-09-01	0.0306308	0.101623	0	0	36.6232	127.659	CD53	2
Glycosphingolipid Catabolic Process (GO:0046479)	2026-09-01	0.0306308	0.101623	0	0	36.6232	127.659	GM2A	2
Granulocyte Migration (GO:0097530)	2026-09-01	0.0306308	0.101623	0	0	36.6232	127.659	ITGB2	2
High-Density Lipoprotein Particle Assembly (GO:0034380)	2026-09-01	0.0306308	0.101623	0	0	36.6232	127.659	APOE	2
Wound Healing, Spreading Of Epidermal Cells (GO:0035313)	2026-09-01	0.0306308	0.101623	0	0	36.6232	127.659	MMP12	2
Negative Regulation Of Protein Serine/Threonine Kinase Activity (GO:0071901)	1980-02-01	0.0311873	0.102361	0	0	7.59778	26.3472	LYN;APOE	2
Response To Type II Interferon (GO:0034341)	1980-02-01	0.0311873	0.102361	0	0	7.59778	26.3472	CD74;HLA-DPA1	2
Wound Healing (GO:0042060)	1980-02-01	0.0311873	0.102361	0	0	7.59778	26.3472	MMP12;HMOX1	2
Regulation Of Interleukin-8 Production (GO:0032677)	1981-02-01	0.0319068	0.103051	0	0	7.50123	25.8412	CD74;CD14	2
Positive Regulation Of Tumor Necrosis Factor Superfamily Cytokine Production (GO:1903557)	1982-02-01	0.0326329	0.103051	0	0	7.40709	25.3503	TYROBP;CD14	2
Regulation Of MAPK Cascade (GO:0043408)	3/204	0.0335177	0.103051	0	0	4.46178	15.1508	LYN;CD74;LAPTM5	2
Regulation Of Angiogenesis (GO:0045765)	3/205	0.0339336	0.103051	0	0	4.43947	15.0203	GRN;GPNMB;HMOX1	2
Negative Regulation Of Hemostasis (GO:1900047)	2026-10-01	0.0339766	0.103051	0	0	32.5523	110.095	APOE	2
Regulation Of Dendritic Cell Differentiation (GO:2001198)	2026-10-01	0.0339766	0.103051	0	0	32.5523	110.095	TMEM176B	2
L-serine Metabolic Process (GO:0006563)	2026-10-01	0.0339766	0.103051	0	0	32.5523	110.095	SDS	2
N-acetylneuraminate Metabolic Process (GO:0006054)	2026-10-01	0.0339766	0.103051	0	0	32.5523	110.095	ST3GAL1	2
Alpha-Amino Acid Biosynthetic Process (GO:1901607)	2026-10-01	0.0339766	0.103051	0	0	32.5523	110.095	SDS	2
Basement Membrane Organization (GO:0071711)	2026-10-01	0.0339766	0.103051	0	0	32.5523	110.095	CTSS	2
Regulation Of Phospholipase Activity (GO:0010517)	2026-10-01	0.0339766	0.103051	0	0	32.5523	110.095	APOC2	2
Regulation Of Toll-Like Receptor 2 Signaling Pathway (GO:0034135)	2026-10-01	0.0339766	0.103051	0	0	32.5523	110.095	LYN	2
Regulation Of Triglyceride Catabolic Process (GO:0010896)	2026-10-01	0.0339766	0.103051	0	0	32.5523	110.095	APOC2	2
Positive Regulation Of Cholesterol Metabolic Process (GO:0090205)	2026-10-01	0.0339766	0.103051	0	0	32.5523	110.095	APOE	2
Positive Regulation Of Defense Response To Bacterium (GO:1900426)	2026-10-01	0.0339766	0.103051	0	0	32.5523	110.095	GRN	2
Signal Release (GO:0023061)	2026-10-01	0.0339766	0.103051	0	0	32.5523	110.095	TGM2	2
Fatty Acid Homeostasis (GO:0055089)	2026-10-01	0.0339766	0.103051	0	0	32.5523	110.095	APOE	2
Heme Catabolic Process (GO:0042167)	2026-10-01	0.0339766	0.103051	0	0	32.5523	110.095	HMOX1	2
Very-Low-Density Lipoprotein Particle Assembly (GO:0034379)	2026-10-01	0.0339766	0.103051	0	0	32.5523	110.095	APOC1	2
Positive Regulation Of Phospholipid Transport (GO:2001140)	2026-10-01	0.0339766	0.103051	0	0	32.5523	110.095	APOE	2
Receptor-Mediated Endocytosis Of Virus By Host Cell (GO:0019065)	2026-10-01	0.0339766	0.103051	0	0	32.5523	110.095	CTSL	2
Regulation Of B Cell Apoptotic Process (GO:0002902)	2026-10-01	0.0339766	0.103051	0	0	32.5523	110.095	LYN	2
Regulation Of Axon Regeneration (GO:0048679)	2026-10-01	0.0339766	0.103051	0	0	32.5523	110.095	GRN	2
Positive Regulation Of Protein Ubiquitination (GO:0031398)	1984-02-01	0.0341044	0.103099	0	0	7.2257	24.4108	NSMCE3;LAPTM5	2
Defense Response To Gram-positive Bacterium (GO:0050830)	1985-02-01	0.0348498	0.105006	0	0	7.13828	23.9611	LYZ;RNASE1	2
Regulation Of Endothelial Cell Migration (GO:0010594)	1988-02-01	0.0371237	0.108854	0	0	6.88823	22.6864	GRN;APOE	2
Golgi To Lysosome Transport (GO:0090160)	2026-11-01	0.0373111	0.108854	0	0	29.2956	96.3375	LAPTM5	2
Negative Regulation Of Nitrogen Compound Metabolic Process (GO:0051172)	2026-11-01	0.0373111	0.108854	0	0	29.2956	96.3375	APOE	2
Regulation Of Homotypic Cell-Cell Adhesion (GO:0034110)	2026-11-01	0.0373111	0.108854	0	0	29.2956	96.3375	LYN	2
Aspartate Family Amino Acid Catabolic Process (GO:0009068)	2026-11-01	0.0373111	0.108854	0	0	29.2956	96.3375	SDS	2
Neutrophil Activation Involved In Immune Response (GO:0002283)	2026-11-01	0.0373111	0.108854	0	0	29.2956	96.3375	TYROBP	2
Regulation Of Stress-Activated Protein Kinase Signaling Cascade (GO:0070302)	2026-11-01	0.0373111	0.108854	0	0	29.2956	96.3375	LYN	2
Positive Regulation Of Lipid Transport (GO:0032370)	2026-11-01	0.0373111	0.108854	0	0	29.2956	96.3375	APOE	2
Regulation Of CD4-positive, Alpha-Beta T Cell Differentiation (GO:0043370)	2026-11-01	0.0373111	0.108854	0	0	29.2956	96.3375	HLA-DRA	2
Regulation Of Amyloid Precursor Protein Catabolic Process (GO:1902991)	2026-11-01	0.0373111	0.108854	0	0	29.2956	96.3375	APOE	2
Regulation Of Peptidyl-Tyrosine Phosphorylation (GO:0050730)	1990-02-01	0.0386707	0.112463	0	0	6.731	21.8938	CD74;ITGB2	2
Negative Regulation Of Intrinsic Apoptotic Signaling Pathway In Response To DNA Damage By P53 Class Mediator (GO:1902166)	2026-12-01	0.0406341	0.112818	0	0	26.631	85.303	CD74	2
Regulation Of Leukocyte Adhesion To Vascular Endothelial Cell (GO:1904994)	2026-12-01	0.0406341	0.112818	0	0	26.631	85.303	ITGB2	2
Regulation Of Transcription From RNA Polymerase II Promoter In Response To Stress (GO:0043618)	2026-12-01	0.0406341	0.112818	0	0	26.631	85.303	HMOX1	2
Porphyrin-Containing Compound Catabolic Process (GO:0006787)	2026-12-01	0.0406341	0.112818	0	0	26.631	85.303	HMOX1	2
Positive Regulation By Symbiont Of Entry Into Host (GO:0075294)	2026-12-01	0.0406341	0.112818	0	0	26.631	85.303	CD74	2
Positive Regulation Of CD4-positive, Alpha-Beta T Cell Activation (GO:2000516)	2026-12-01	0.0406341	0.112818	0	0	26.631	85.303	HLA-DRA	2
Defense Response To Tumor Cell (GO:0002357)	2026-12-01	0.0406341	0.112818	0	0	26.631	85.303	LAPTM5	2
Response To Muramyl Dipeptide (GO:0032495)	2026-12-01	0.0406341	0.112818	0	0	26.631	85.303	VIM	2
Epithelial Cell Morphogenesis (GO:0003382)	2026-12-01	0.0406341	0.112818	0	0	26.631	85.303	RILPL2	2
Granulocyte Differentiation (GO:0030851)	2026-12-01	0.0406341	0.112818	0	0	26.631	85.303	LYN	2
Positive Regulation Of Protein Localization To Cell Surface (GO:2000010)	2026-12-01	0.0406341	0.112818	0	0	26.631	85.303	TYROBP	2
Positive Regulation Of Viral Entry Into Host Cell (GO:0046598)	2026-12-01	0.0406341	0.112818	0	0	26.631	85.303	CD74	2
Low-Density Lipoprotein Particle Remodeling (GO:0034374)	2026-12-01	0.0406341	0.112818	0	0	26.631	85.303	PLA2G7	2
Multicellular Organismal-Level Iron Ion Homeostasis (GO:0060586)	2026-12-01	0.0406341	0.112818	0	0	26.631	85.303	HMOX1	2
Negative Regulation Of Coagulation (GO:0050819)	2026-12-01	0.0406341	0.112818	0	0	26.631	85.303	APOE	2
Recombinational Repair (GO:0000725)	1995-02-01	0.0426437	0.116387	0	0	6.36752	20.0887	NSMCE3;SAMHD1	2
Positive Regulation Of Protein Modification Process (GO:0031401)	3/225	0.0428143	0.116387	0	0	4.03542	12.7151	LYN;CD74;GPNMB	2
Negative Regulation Of Neuroinflammatory Response (GO:0150079)	2013-01-01	0.0439459	0.116387	0	0	24.4105	76.2779	GRN	2
Regulation Of Immune Effector Process (GO:0002697)	2013-01-01	0.0439459	0.116387	0	0	24.4105	76.2779	HLA-DRA	2
Regulation Of Intrinsic Apoptotic Signaling Pathway In Response To DNA Damage By P53 Class Mediator (GO:1902165)	2013-01-01	0.0439459	0.116387	0	0	24.4105	76.2779	CD74	2
Regulation Of Leukocyte Migration (GO:0002685)	2013-01-01	0.0439459	0.116387	0	0	24.4105	76.2779	HMOX1	2
Regulation Of Macrophage Cytokine Production (GO:0010935)	2013-01-01	0.0439459	0.116387	0	0	24.4105	76.2779	LAPTM5	2
Regulation Of Myoblast Fusion (GO:1901739)	2013-01-01	0.0439459	0.116387	0	0	24.4105	76.2779	CD53	2
Regulation Of Nitrogen Compound Metabolic Process (GO:0051171)	2013-01-01	0.0439459	0.116387	0	0	24.4105	76.2779	APOE	2
Positive Regulation Of Fatty Acid Biosynthetic Process (GO:0045723)	2013-01-01	0.0439459	0.116387	0	0	24.4105	76.2779	APOC2	2
Ether Lipid Metabolic Process (GO:0046485)	2013-01-01	0.0439459	0.116387	0	0	24.4105	76.2779	PLA2G7	2
Positive Regulation Of Leukocyte Degranulation (GO:0043302)	2013-01-01	0.0439459	0.116387	0	0	24.4105	76.2779	ITGB2	2
Immune Response-Regulating Cell Surface Receptor Signaling Pathway (GO:0002768)	2013-01-01	0.0439459	0.116387	0	0	24.4105	76.2779	LYN	2
Lipid Oxidation (GO:0034440)	2013-01-01	0.0439459	0.116387	0	0	24.4105	76.2779	PLA2G7	2
Negative Regulation Of DNA Damage Response, Signal Transduction By P53 Class Mediator (GO:0043518)	2013-01-01	0.0439459	0.116387	0	0	24.4105	76.2779	CD74	2
Negative Regulation Of Bone Mineralization (GO:0030502)	2013-01-01	0.0439459	0.116387	0	0	24.4105	76.2779	SRGN	2
Apoptotic Process (GO:0006915)	3/228	0.0442379	0.116824	0	0	3.98101	12.4135	ITGB2;EMP3;CD14	2
Negative Regulation Of Multicellular Organismal Process (GO:0051241)	3/231	0.0456849	0.119943	0	0	3.92803	12.1218	SRGN;GRN;GPNMB	2
Positive Regulation Of Phosphorylation (GO:0042327)	3/231	0.0456849	0.119943	0	0	3.92803	12.1218	LYN;CD74;GPNMB	2
Regulation Of I-kappaB kinase/NF-kappaB Signaling (GO:0043122)	3/232	0.0461725	0.119943	0	0	3.91068	12.0268	CD74;HMOX1;LITAF	2
Negative Regulation Of Fatty Acid Biosynthetic Process (GO:0045717)	2014-01-01	0.0472465	0.119943	0	0	22.5317	68.7752	APOC1	2
Regulation Of Establishment Of Protein Localization (GO:0070201)	2014-01-01	0.0472465	0.119943	0	0	22.5317	68.7752	CTSD	2
Regulation Of Macrophage Differentiation (GO:0045649)	2014-01-01	0.0472465	0.119943	0	0	22.5317	68.7752	C1QC	2
Regulation Of Mast Cell Degranulation (GO:0043304)	2014-01-01	0.0472465	0.119943	0	0	22.5317	68.7752	LYN	2
Aminoglycan Catabolic Process (GO:0006026)	2014-01-01	0.0472465	0.119943	0	0	22.5317	68.7752	FUCA1	2
Regulation Of Microglial Cell Activation (GO:1903978)	2014-01-01	0.0472465	0.119943	0	0	22.5317	68.7752	GRN	2
Ceramide Transport (GO:0035627)	2014-01-01	0.0472465	0.119943	0	0	22.5317	68.7752	PSAP	2
Positive Regulation Of Membrane Protein Ectodomain Proteolysis (GO:0051044)	2014-01-01	0.0472465	0.119943	0	0	22.5317	68.7752	APOE	2
Positive Regulation Of Response To Cytokine Stimulus (GO:0060760)	2014-01-01	0.0472465	0.119943	0	0	22.5317	68.7752	CD74	2
Lipoprotein Biosynthetic Process (GO:0042158)	2014-01-01	0.0472465	0.119943	0	0	22.5317	68.7752	APOE	2
Prostanoid Biosynthetic Process (GO:0046457)	2014-01-01	0.0472465	0.119943	0	0	22.5317	68.7752	CD74	2
Inflammatory Response (GO:0006954)	3/236	0.0481487	0.121577	0	0	3.84276	11.6569	ITGB2;CD14;LYZ	2
Positive Regulation Of Inflammatory Response (GO:0050729)	2/104	0.0501588	0.121577	0	0	5.80304	17.366	GRN;PLA2G7	2
Positive Regulation Of Vasculature Development (GO:1904018)	2/104	0.0501588	0.121577	0	0	5.80304	17.366	GRN;HMOX1	2
Regulation Of Inflammatory Response (GO:0050727)	3/240	0.0501662	0.121577	0	0	3.77714	11.3028	GRN;APOE;PLA2G7	2
Regulation Of Cholesterol Biosynthetic Process (GO:0045540)	2015-01-01	0.0505358	0.121577	0	0	20.9212	62.4514	APOE	2
B Cell Mediated Immunity (GO:0019724)	2015-01-01	0.0505358	0.121577	0	0	20.9212	62.4514	CD74	2
Negative Regulation Of Immune Effector Process (GO:0002698)	2015-01-01	0.0505358	0.121577	0	0	20.9212	62.4514	GRN	2
Negative Regulation Of Macrophage Activation (GO:0043031)	2015-01-01	0.0505358	0.121577	0	0	20.9212	62.4514	GRN	2
Negative Regulation Of Phagocytosis (GO:0050765)	2015-01-01	0.0505358	0.121577	0	0	20.9212	62.4514	SNX3	2
Negative Regulation Of Platelet Activation (GO:0010544)	2015-01-01	0.0505358	0.121577	0	0	20.9212	62.4514	APOE	2
Negative Regulation Of Protein Processing (GO:0010955)	2015-01-01	0.0505358	0.121577	0	0	20.9212	62.4514	CTSZ	2
Negative Regulation Of Type I Interferon-Mediated Signaling Pathway (GO:0060339)	2015-01-01	0.0505358	0.121577	0	0	20.9212	62.4514	SAMHD1	2
Regulation Of Monocyte Differentiation (GO:0045655)	2015-01-01	0.0505358	0.121577	0	0	20.9212	62.4514	CD74	2
Astrocyte Development (GO:0014002)	2015-01-01	0.0505358	0.121577	0	0	20.9212	62.4514	C1QA	2
Ceramide Catabolic Process (GO:0046514)	2015-01-01	0.0505358	0.121577	0	0	20.9212	62.4514	GM2A	2
Positive Regulation Of Collagen Biosynthetic Process (GO:0032967)	2015-01-01	0.0505358	0.121577	0	0	20.9212	62.4514	VIM	2
Ganglioside Biosynthetic Process (GO:0001574)	2015-01-01	0.0505358	0.121577	0	0	20.9212	62.4514	ST3GAL1	2
Glycosaminoglycan Catabolic Process (GO:0006027)	2015-01-01	0.0505358	0.121577	0	0	20.9212	62.4514	FUCA1	2
Keratan Sulfate Biosynthetic Process (GO:0018146)	2015-01-01	0.0505358	0.121577	0	0	20.9212	62.4514	ST3GAL1	2
Regulation Of Amyloid-Beta Clearance (GO:1900221)	2015-01-01	0.0505358	0.121577	0	0	20.9212	62.4514	APOE	2
Regulation Of Neuron Apoptotic Process (GO:0043523)	2/105	0.0510215	0.122106	0	0	5.74641	17.0985	GRN;APOE	2
Negative Regulation Of MAPK Cascade (GO:0043409)	2/105	0.0510215	0.122106	0	0	5.74641	17.0985	LYN;APOE	2
Lipid Transport (GO:0006869)	2/108	0.0536415	0.123221	0	0	5.58293	16.3325	GM2A;APOE	2
Negative Regulation Of Inflammatory Response To Antigenic Stimulus (GO:0002862)	2016-01-01	0.0538139	0.123221	0	0	19.5255	57.0579	LYN	2
Negative Regulation Of Interleukin-10 Production (GO:0032693)	2016-01-01	0.0538139	0.123221	0	0	19.5255	57.0579	TYROBP	2
Negative Regulation Of Intrinsic Apoptotic Signaling Pathway By P53 Class Mediator (GO:1902254)	2016-01-01	0.0538139	0.123221	0	0	19.5255	57.0579	CD74	2
Regulation Of Natural Killer Cell Activation (GO:0032814)	2016-01-01	0.0538139	0.123221	0	0	19.5255	57.0579	TYROBP	2
Regulation Of Plasminogen Activation (GO:0010755)	2016-01-01	0.0538139	0.123221	0	0	19.5255	57.0579	CTSZ	2
Cellular Response To Nitrogen Compound (GO:1901699)	2016-01-01	0.0538139	0.123221	0	0	19.5255	57.0579	NSMCE3	2
Positive Regulation Of Cell Migration Involved In Sprouting Angiogenesis (GO:0090050)	2016-01-01	0.0538139	0.123221	0	0	19.5255	57.0579	HMOX1	2
Positive Regulation Of Collagen Metabolic Process (GO:0010714)	2016-01-01	0.0538139	0.123221	0	0	19.5255	57.0579	VIM	2
Synaptic Transmission, Cholinergic (GO:0007271)	2016-01-01	0.0538139	0.123221	0	0	19.5255	57.0579	APOE	2
Regulation Of B Cell Receptor Signaling Pathway (GO:0050855)	2016-01-01	0.0538139	0.123221	0	0	19.5255	57.0579	LYN	2
Negative Regulation Of Amyloid-Beta Formation (GO:1902430)	2016-01-01	0.0538139	0.123221	0	0	19.5255	57.0579	APOE	2
Regulation Of Blood Vessel Endothelial Cell Proliferation Involved In Sprouting Angiogenesis (GO:1903587)	2016-01-01	0.0538139	0.123221	0	0	19.5255	57.0579	HMOX1	2
Cell-Matrix Adhesion (GO:0007160)	2/109	0.0545253	0.123221	0	0	5.53048	16.0887	CD63;ITGB2	2
Positive Regulation Of Cysteine-Type Endopeptidase Activity Involved In Apoptotic Process (GO:0043280)	2/109	0.0545253	0.123221	0	0	5.53048	16.0887	LAPTM5;CTSD	2
Extracellular Structure Organization (GO:0043062)	2/109	0.0545253	0.123221	0	0	5.53048	16.0887	MMP12;TGFBI	2
External Encapsulating Structure Organization (GO:0045229)	2/110	0.0554143	0.123221	0	0	5.47899	15.8503	MMP12;TGFBI	2
Double-Strand Break Repair Via Homologous Recombination (GO:0000724)	2/111	0.0563085	0.123221	0	0	5.42845	15.6172	NSMCE3;SAMHD1	2
Negative Regulation Of Fibroblast Proliferation (GO:0048147)	2017-01-01	0.0570808	0.123221	0	0	18.3042	52.4103	FTH1	2
Negative Regulation Of Leukocyte Activation (GO:0002695)	2017-01-01	0.0570808	0.123221	0	0	18.3042	52.4103	GRN	2
Golgi To Vacuole Transport (GO:0006896)	2017-01-01	0.0570808	0.123221	0	0	18.3042	52.4103	LAPTM5	2
Regulation Of Inflammatory Response To Antigenic Stimulus (GO:0002861)	2017-01-01	0.0570808	0.123221	0	0	18.3042	52.4103	LYN	2
Regulation Of Leukocyte Chemotaxis (GO:0002688)	2017-01-01	0.0570808	0.123221	0	0	18.3042	52.4103	LYN	2
Amyloid Precursor Protein Metabolic Process (GO:0042982)	2017-01-01	0.0570808	0.123221	0	0	18.3042	52.4103	APOE	2
Neuron Maturation (GO:0042551)	2017-01-01	0.0570808	0.123221	0	0	18.3042	52.4103	C1QA	2
Cellular Response To Alkaloid (GO:0071312)	2017-01-01	0.0570808	0.123221	0	0	18.3042	52.4103	TGM2	2
Positive Chemotaxis (GO:0050918)	2017-01-01	0.0570808	0.123221	0	0	18.3042	52.4103	GPNMB	2
Response To Acidic pH (GO:0010447)	2017-01-01	0.0570808	0.123221	0	0	18.3042	52.4103	CTSS	2
Positive Regulation Of Fatty Acid Metabolic Process (GO:0045923)	2017-01-01	0.0570808	0.123221	0	0	18.3042	52.4103	APOC2	2
Positive Regulation Of Leukocyte Adhesion To Vascular Endothelial Cell (GO:1904996)	2017-01-01	0.0570808	0.123221	0	0	18.3042	52.4103	ITGB2	2
Positive Regulation Of Leukocyte Proliferation (GO:0070665)	2017-01-01	0.0570808	0.123221	0	0	18.3042	52.4103	LYN	2
Positive Regulation Of Nitric-Oxide Synthase Activity (GO:0051000)	2017-01-01	0.0570808	0.123221	0	0	18.3042	52.4103	APOE	2
Growth Hormone Receptor Signaling Pathway (GO:0060396)	2017-01-01	0.0570808	0.123221	0	0	18.3042	52.4103	LYN	2
Positive Regulation Of Regulatory T Cell Differentiation (GO:0045591)	2017-01-01	0.0570808	0.123221	0	0	18.3042	52.4103	HLA-DRA	2
Positive Regulation Of Small GTPase Mediated Signal Transduction (GO:0051057)	2017-01-01	0.0570808	0.123221	0	0	18.3042	52.4103	TGM2	2
Keratan Sulfate Metabolic Process (GO:0042339)	2017-01-01	0.0570808	0.123221	0	0	18.3042	52.4103	ST3GAL1	2
Prostaglandin Biosynthetic Process (GO:0001516)	2017-01-01	0.0570808	0.123221	0	0	18.3042	52.4103	CD74	2
Myeloid Cell Activation Involved In Immune Response (GO:0002275)	2017-01-01	0.0570808	0.123221	0	0	18.3042	52.4103	TYROBP	2
Regulation Of Protein Ubiquitination (GO:0031396)	2/113	0.0581121	0.123221	0	0	5.33011	15.1662	NSMCE3;LAPTM5	2
Positive Regulation Of Cellular Component Organization (GO:0051130)	2/113	0.0581121	0.123221	0	0	5.33011	15.1662	APOC2;APOE	2
Regulation Of Interleukin-6 Production (GO:0032675)	2/114	0.0590213	0.123221	0	0	5.28225	14.948	CD74;TYROBP	2
Regulation Of MAP Kinase Activity (GO:0043405)	2/114	0.0590213	0.123221	0	0	5.28225	14.948	LYN;APOE	2
Regulation Of Collagen Biosynthetic Process (GO:0032965)	2018-01-01	0.0603366	0.123221	0	0	17.2266	48.3692	VIM	2
Negative Regulation Of Lipid Catabolic Process (GO:0050995)	2018-01-01	0.0603366	0.123221	0	0	17.2266	48.3692	APOC1	2
Actin Filament Capping (GO:0051693)	2018-01-01	0.0603366	0.123221	0	0	17.2266	48.3692	CAPG	2
Negative Regulation Of Signal Transduction By P53 Class Mediator (GO:1901797)	2018-01-01	0.0603366	0.123221	0	0	17.2266	48.3692	CD74	2
Negative Regulation Of Viral Entry Into Host Cell (GO:0046597)	2018-01-01	0.0603366	0.123221	0	0	17.2266	48.3692	SNX3	2
Antigen Processing And Presentation Of Peptide Antigen Via MHC Class I (GO:0002474)	2018-01-01	0.0603366	0.123221	0	0	17.2266	48.3692	IFI30	2
Neutrophil Activation (GO:0042119)	2018-01-01	0.0603366	0.123221	0	0	17.2266	48.3692	TYROBP	2
Nitric Oxide Mediated Signal Transduction (GO:0007263)	2018-01-01	0.0603366	0.123221	0	0	17.2266	48.3692	APOE	2
Barbed-End Actin Filament Capping (GO:0051016)	2018-01-01	0.0603366	0.123221	0	0	17.2266	48.3692	CAPG	2
Cellular Response To Inorganic Substance (GO:0071241)	2018-01-01	0.0603366	0.123221	0	0	17.2266	48.3692	NSMCE3	2
Response To Axon Injury (GO:0048678)	2018-01-01	0.0603366	0.123221	0	0	17.2266	48.3692	TYROBP	2
Positive Regulation Of Cation Transmembrane Transport (GO:1904064)	2018-01-01	0.0603366	0.123221	0	0	17.2266	48.3692	CTSS	2
Endothelial Cell Proliferation (GO:0001935)	2018-01-01	0.0603366	0.123221	0	0	17.2266	48.3692	HMOX1	2
Epithelial Cell Development (GO:0002064)	2018-01-01	0.0603366	0.123221	0	0	17.2266	48.3692	RILPL2	2
Positive Regulation Of Monocyte Chemotaxis (GO:0090026)	2018-01-01	0.0603366	0.123221	0	0	17.2266	48.3692	PLA2G7	2
Positive Regulation Of Natural Killer Cell Activation (GO:0032816)	2018-01-01	0.0603366	0.123221	0	0	17.2266	48.3692	TYROBP	2
Positive Regulation Of Neutrophil Chemotaxis (GO:0090023)	2018-01-01	0.0603366	0.123221	0	0	17.2266	48.3692	CD74	2
Positive Regulation Of Osteoclast Differentiation (GO:0045672)	2018-01-01	0.0603366	0.123221	0	0	17.2266	48.3692	TYROBP	2
Positive Regulation Of Stress-Activated Protein Kinase Signaling Cascade (GO:0070304)	2018-01-01	0.0603366	0.123221	0	0	17.2266	48.3692	LYN	2
Positive Regulation Of Triglyceride Metabolic Process (GO:0090208)	2018-01-01	0.0603366	0.123221	0	0	17.2266	48.3692	APOC2	2
Lysosomal Lumen Acidification (GO:0007042)	2018-01-01	0.0603366	0.123221	0	0	17.2266	48.3692	GRN	2
Protein Autoprocessing (GO:0016540)	2018-01-01	0.0603366	0.123221	0	0	17.2266	48.3692	CTSL	2
Negative Regulation Of T Cell Receptor Signaling Pathway (GO:0050860)	2018-01-01	0.0603366	0.123221	0	0	17.2266	48.3692	LAPTM5	2
Negative Regulation Of Amyloid Precursor Protein Catabolic Process (GO:1902992)	2018-01-01	0.0603366	0.123221	0	0	17.2266	48.3692	APOE	2
Protein Maturation (GO:0051604)	2/117	0.0617788	0.125886	0	0	5.14367	14.321	SRGN;CTSS	2
Negative Regulation Of Fatty Acid Metabolic Process (GO:0045922)	2019-01-01	0.0635814	0.126594	0	0	16.2688	44.8276	APOC1	2
Regulation Of Early Endosome To Late Endosome Transport (GO:2000641)	2019-01-01	0.0635814	0.126594	0	0	16.2688	44.8276	SNX3	2
Regulation Of Integrin-Mediated Signaling Pathway (GO:2001044)	2019-01-01	0.0635814	0.126594	0	0	16.2688	44.8276	CD63	2
Cellular Response To Catecholamine Stimulus (GO:0071870)	2019-01-01	0.0635814	0.126594	0	0	16.2688	44.8276	TGM2	2
Regulation Of Tissue Remodeling (GO:0034103)	2019-01-01	0.0635814	0.126594	0	0	16.2688	44.8276	GPNMB	2
Regulation Of Vascular Endothelial Growth Factor Signaling Pathway (GO:1900746)	2019-01-01	0.0635814	0.126594	0	0	16.2688	44.8276	CD63	2
Positive Regulation Of Alpha-Beta T Cell Activation (GO:0046635)	2019-01-01	0.0635814	0.126594	0	0	16.2688	44.8276	HLA-DRA	2
Ganglioside Metabolic Process (GO:0001573)	2019-01-01	0.0635814	0.126594	0	0	16.2688	44.8276	GM2A	2
Receptor Clustering (GO:0043113)	2019-01-01	0.0635814	0.126594	0	0	16.2688	44.8276	ITGB2	2
Regulation Of Behavior (GO:0050795)	2019-01-01	0.0635814	0.126594	0	0	16.2688	44.8276	APOE	2
Positive Regulation Of Angiogenesis (GO:0045766)	2/119	0.0636413	0.126594	0	0	5.05524	13.9246	GRN;HMOX1	2
Regulation Of Protein Catabolic Process (GO:0042176)	2/122	0.0664705	0.130367	0	0	4.92811	13.3601	SNX3;APOE	2
Fc-gamma Receptor Signaling Pathway Involved In Phagocytosis (GO:0038096)	2020-01-01	0.0668151	0.130367	0	0	15.4118	41.7016	LYN	2
Negative Regulation Of Viral Life Cycle (GO:1903901)	2020-01-01	0.0668151	0.130367	0	0	15.4118	41.7016	SNX3	2
Cell Projection Organization (GO:0030030)	2020-01-01	0.0668151	0.130367	0	0	15.4118	41.7016	CAPG	2
Endoplasmic Reticulum Calcium Ion Homeostasis (GO:0032469)	2020-01-01	0.0668151	0.130367	0	0	15.4118	41.7016	TGM2	2
Striated Muscle Cell Differentiation (GO:0051146)	2020-01-01	0.0668151	0.130367	0	0	15.4118	41.7016	PLD3	2
Positive Regulation Of Lipid Catabolic Process (GO:0050996)	2020-01-01	0.0668151	0.130367	0	0	15.4118	41.7016	APOC2	2
Positive Regulation Of Phospholipase Activity (GO:0010518)	2020-01-01	0.0668151	0.130367	0	0	15.4118	41.7016	APOC2	2
Lipopolysaccharide-Mediated Signaling Pathway (GO:0031663)	2020-01-01	0.0668151	0.130367	0	0	15.4118	41.7016	LYN	2
Positive Regulation Of Epithelial Cell Proliferation (GO:0050679)	2/123	0.0674228	0.131274	0	0	4.88713	13.1795	MMP12;GRN	2
Positive Regulation Of Defense Response (GO:0031349)	2/124	0.0683797	0.132856	0	0	4.84683	13.0025	GRN;PLA2G7	2
Response To Cytokine (GO:0034097)	2/125	0.0693411	0.13326	0	0	4.80718	12.829	CD74;TIMP2	2
Negative Regulation Of Interleukin-2 Production (GO:0032703)	2021-01-01	0.0700378	0.13326	0	0	14.6404	38.9248	LAPTM5	2
Antigen Processing And Presentation Of Endogenous Peptide Antigen (GO:0002483)	2021-01-01	0.0700378	0.13326	0	0	14.6404	38.9248	HLA-DRA	2
Regulation Of Steroid Metabolic Process (GO:0019218)	2021-01-01	0.0700378	0.13326	0	0	14.6404	38.9248	APOE	2
Chaperone-Mediated Protein Complex Assembly (GO:0051131)	2021-01-01	0.0700378	0.13326	0	0	14.6404	38.9248	HOPX	2
Positive Regulation Of Amyloid Precursor Protein Catabolic Process (GO:1902993)	2021-01-01	0.0700378	0.13326	0	0	14.6404	38.9248	LYN	2
Positive Regulation Of Granulocyte Chemotaxis (GO:0071624)	2021-01-01	0.0700378	0.13326	0	0	14.6404	38.9248	CD74	2
Positive Regulation Of Vacuole Organization (GO:0044090)	2021-01-01	0.0700378	0.13326	0	0	14.6404	38.9248	GRN	2
Mitochondrial Calcium Ion Homeostasis (GO:0051560)	2021-01-01	0.0700378	0.13326	0	0	14.6404	38.9248	TGM2	2
Negative Regulation Of Biomineral Tissue Development (GO:0070168)	2021-01-01	0.0700378	0.13326	0	0	14.6404	38.9248	SRGN	2
Protein-Containing Complex Organization (GO:0043933)	2/126	0.0703071	0.133496	0	0	4.76818	12.6589	CD74;CAPG	2
Regulation Of Response To External Stimulus (GO:0032101)	2/127	0.0712774	0.134505	0	0	4.72979	12.4922	GRN;SAMHD1	2
Regulation Of Tumor Necrosis Factor Production (GO:0032680)	2/127	0.0712774	0.134505	0	0	4.72979	12.4922	TYROBP;CD14	2
Regulation Of Anatomical Structure Morphogenesis (GO:0022603)	2/127	0.0712774	0.134505	0	0	4.72979	12.4922	GPNMB;HMOX1	2
Fc Receptor Mediated Stimulatory Signaling Pathway (GO:0002431)	2022-01-01	0.0732495	0.135993	0	0	13.9426	36.4443	LYN	2
Fc-epsilon Receptor Signaling Pathway (GO:0038095)	2022-01-01	0.0732495	0.135993	0	0	13.9426	36.4443	LYN	2
Regulation Of Mononuclear Cell Migration (GO:0071675)	2022-01-01	0.0732495	0.135993	0	0	13.9426	36.4443	LYN	2
Dendritic Cell Differentiation (GO:0097028)	2022-01-01	0.0732495	0.135993	0	0	13.9426	36.4443	LYN	2
Positive Regulation Of Cholesterol Efflux (GO:0010875)	2022-01-01	0.0732495	0.135993	0	0	13.9426	36.4443	APOE	2
Positive Regulation Of Protein Autophosphorylation (GO:0031954)	2022-01-01	0.0732495	0.135993	0	0	13.9426	36.4443	GPNMB	2
Positive Regulation Of Receptor Internalization (GO:0002092)	2022-01-01	0.0732495	0.135993	0	0	13.9426	36.4443	CD63	2
Positive Regulation Of Viral Life Cycle (GO:1903902)	2022-01-01	0.0732495	0.135993	0	0	13.9426	36.4443	CD74	2
Positive Regulation Of Peptidyl-Tyrosine Phosphorylation (GO:0050731)	2/130	0.0742148	0.137507	0	0	4.61824	12.0111	LYN;CD74	2
Plasma Membrane Bounded Cell Projection Organization (GO:0120036)	2/132	0.0761945	0.139124	0	0	4.54673	11.7054	LYN;APOE	2
Regulation Of Cholesterol Metabolic Process (GO:0090181)	2023-01-01	0.0764503	0.139124	0	0	13.3082	34.2168	APOE	2
Negative Regulation Of Extrinsic Apoptotic Signaling Pathway Via Death Domain Receptors (GO:1902042)	2023-01-01	0.0764503	0.139124	0	0	13.3082	34.2168	HMOX1	2
Regulation Of Lipid Catabolic Process (GO:0050994)	2023-01-01	0.0764503	0.139124	0	0	13.3082	34.2168	APOC1	2
Positive Regulation Of Neutrophil Migration (GO:1902624)	2023-01-01	0.0764503	0.139124	0	0	13.3082	34.2168	CD74	2
Positive Regulation Of Protein Targeting To Membrane (GO:0090314)	2023-01-01	0.0764503	0.139124	0	0	13.3082	34.2168	ITGB2	2
Immune Response-Activating Cell Surface Receptor Signaling Pathway (GO:0002429)	2023-01-01	0.0764503	0.139124	0	0	13.3082	34.2168	LYN	2
Long-Chain Fatty Acid Transport (GO:0015909)	2023-01-01	0.0764503	0.139124	0	0	13.3082	34.2168	APOE	2
Lymphocyte Activation Involved In Immune Response (GO:0002285)	2023-01-01	0.0764503	0.139124	0	0	13.3082	34.2168	CD74	2
Regulation Of Cytokine Production Involved In Immune Response (GO:0002718)	2024-01-01	0.0796403	0.142115	0	0	12.7289	32.2071	LAPTM5	2
Fc-gamma Receptor Signaling Pathway (GO:0038094)	2024-01-01	0.0796403	0.142115	0	0	12.7289	32.2071	LYN	2
Negative Regulation Of Ossification (GO:0030279)	2024-01-01	0.0796403	0.142115	0	0	12.7289	32.2071	SRGN	2
Cell Morphogenesis Involved In Differentiation (GO:0000904)	2024-01-01	0.0796403	0.142115	0	0	12.7289	32.2071	RILPL2	2
Regulation Of Supramolecular Fiber Organization (GO:1902903)	2024-01-01	0.0796403	0.142115	0	0	12.7289	32.2071	APOE	2
Positive Regulation Of Lipid Metabolic Process (GO:0045834)	2024-01-01	0.0796403	0.142115	0	0	12.7289	32.2071	APOE	2
[truncated: 1,457 more rows]

## Sheet: Supplementary Table S3
Top	p.value	FDR	logFC	feats	cluster	ranking
2	5.92738954240609e-71	3.02889605616952e-68	2.43689	SNHG25	30uM7738	1
4	5.61563928372372e-52	1.43479583699141e-49	1.03722	MT-ND1	30uM7738	3
8	2.53095756216228e-34	3.23329828566231e-32	0.754359	MT-ND2	30uM7738	21
11	3.87746815996318e-24	3.60252041771126e-22	0.56132	HLA-B	30uM7738	100
12	4.74721572184863e-23	4.04304538977444e-21	0.453808	B2M	30uM7738	188
13	6.25371049250948e-23	4.91637855641899e-21	1.23223	SNHG9	30uM7738	2
14	5.72664184288995e-21	4.18044854530967e-19	0.828245	IGFBP7	30uM7738	9
16	3.24571608442571e-18	2.07320114892692e-16	0.666349	APLP2	30uM7738	44
18	4.52795591128469e-17	2.57087274518498e-15	0.714397	SAT1	30uM7738	34
19	8.17548523220904e-17	4.39755047753559e-15	0.99806	NARS1	30uM7738	4
20	1.73575194816624e-16	8.8696924551295e-15	0.607085	LDHB	30uM7738	69
21	3.43798185530893e-16	1.67315116958368e-14	0.593052	TMBIM6	30uM7738	79
22	3.7865050389816e-15	1.75900370447236e-13	0.725827	GPNMB	30uM7738	31
23	2.89776619862714e-14	1.28761611086823e-12	0.892918	MALAT1	30uM7738	5
24	4.35305564869815e-14	1.85367619707063e-12	0.82772	TSPAN3	30uM7738	10
25	6.3135688861589e-14	2.58098696066176e-12	0.856721	SRSF5	30uM7738	7
26	1.85277383463227e-13	7.28282638074684e-12	0.880059	SQSTM1	30uM7738	6
28	8.47295001492228e-13	3.00163029096967e-11	0.560997	ATP6V0C	30uM7738	101
29	8.51734622682196e-13	3.00163029096967e-11	0.777736	ENSG00000285080	30uM7738	15
31	1.28918422724124e-12	4.25014929109853e-11	0.605392	ARL14EPL	30uM7738	72
32	1.67954038892291e-12	5.36403211712253e-11	0.756133	ATP6AP2	30uM7738	20
33	2.98625103659537e-12	9.24832896788019e-11	0.654383	EIF4G2	30uM7738	48
34	5.34745644939643e-12	1.60738249743622e-10	0.752263	NORAD	30uM7738	24
35	9.50515014594622e-12	2.7755038426163e-10	0.680483	GPX3	30uM7738	39
36	1.01628006908546e-11	2.88510619612593e-10	0.655465	HNRNPA2B1	30uM7738	45
37	1.18569286737786e-11	3.27507597421669e-10	0.60428	BSG	30uM7738	74
39	2.92518302733371e-11	7.66547962547449e-10	0.838176	TP53INP1	30uM7738	8
41	3.98521940909301e-11	9.82291358001505e-10	0.457629	CD74	30uM7738	183
42	4.03681380000618e-11	9.82291358001505e-10	0.811983	NEAT1	30uM7738	11
43	4.28452241726249e-11	9.98058828796229e-10	0.793188	DDX17	30uM7738	12
44	4.29692646448474e-11	9.98058828796229e-10	0.781075	AMFR	30uM7738	13
45	6.55070851553813e-11	1.48773868952888e-09	0.76118	ZFP36L1	30uM7738	17
46	7.44141581780073e-11	1.65328847082442e-09	0.726581	CA2	30uM7738	29
47	1.47477766084388e-10	3.20685695613286e-09	0.756181	SCRN1	30uM7738	19
48	1.71430391492895e-10	3.65003875220289e-09	0.779691	AARS1	30uM7738	14
49	2.582091962017e-10	5.35695042268191e-09	0.752783	EIF2AK1	30uM7738	23
50	2.67266716499617e-10	5.35695042268191e-09	0.526341	PKM	30uM7738	125
52	2.72564992152113e-10	5.35695042268191e-09	0.68602	SARAF	30uM7738	38
53	3.63261545986417e-10	7.0047792452475e-09	0.724629	GSR	30uM7738	32
54	3.90308494946722e-10	7.38694966362129e-09	0.728567	OCIAD1	30uM7738	27
55	4.5928576143547e-10	8.53436451249183e-09	0.533067	CFL1	30uM7738	116
56	5.23665529714495e-10	9.45424125720724e-09	0.746782	TMEM123	30uM7738	25
57	5.27291342133868e-10	9.45424125720724e-09	0.760706	IDS	30uM7738	18
58	5.50030776167719e-10	9.69192160764498e-09	0.753045	UBE2D3	30uM7738	22
59	1.82797552638462e-09	3.16642540333064e-08	0.72664	LPCAT3	30uM7738	28
60	2.57939238567669e-09	4.39356503026931e-08	0.635926	SCARB2	30uM7738	55
61	3.69080756153112e-09	6.18361529161443e-08	0.711698	GABARAPL1	30uM7738	35
62	4.3005503018843e-09	7.08897162665445e-08	0.677469	MIR4458HG	30uM7738	40
64	8.12751137417086e-09	1.29786197256291e-07	0.744455	GDF15	30uM7738	26
65	8.56697911878956e-09	1.34699271683122e-07	0.672228	PYGB	30uM7738	41
66	9.03565783644563e-09	1.39915792558295e-07	0.726167	ANXA5	30uM7738	30
68	9.8731322580758e-09	1.48387370114021e-07	0.709716	MBOAT7	30uM7738	36
70	1.46421706544513e-08	2.13775691554989e-07	0.670144	ABHD2	30uM7738	42
71	1.59646424043704e-08	2.28901837428136e-07	0.715293	LGMN	30uM7738	33
72	1.61261568442523e-08	2.28901837428136e-07	0.651483	TP53INP2	30uM7738	49
73	1.73885853965804e-08	2.43440195552126e-07	0.633918	OAZ1	30uM7738	56
74	2.51057971024992e-08	3.46731414037219e-07	0.691569	OS9	30uM7738	37
75	2.61291956925557e-08	3.56053839970559e-07	0.488908	CLDN4	30uM7738	155
76	3.54745819537669e-08	4.77039773115129e-07	0.654552	VMP1	30uM7738	46
77	4.15153150505405e-08	5.51021454307174e-07	0.648293	MORF4L2	30uM7738	51
78	4.44013862256837e-08	5.81772009264727e-07	0.632598	MTPN	30uM7738	59
79	4.55298327055929e-08	5.89006190191342e-07	0.669937	RNF10	30uM7738	43
80	5.54661566040586e-08	7.08580150616848e-07	0.64349	REEP5	30uM7738	54
81	5.62181517790697e-08	7.09320384175423e-07	0.627173	CSNK1A1	30uM7738	61
82	5.72335014305974e-08	7.13324859293543e-07	0.654476	SUSD6	30uM7738	47
83	6.60822934967583e-08	8.13687999442012e-07	0.632942	LMAN1	30uM7738	58
84	7.11569600465985e-08	8.62042043096984e-07	0.606237	HNRNPA0	30uM7738	71
85	7.16962560305711e-08	8.62042043096984e-07	0.618298	NFKBIA	30uM7738	64
86	7.62827689781899e-08	9.0652313832221e-07	0.63342	GNS	30uM7738	57
88	8.43767811068836e-08	9.79921253309488e-07	0.585778	CANX	30uM7738	82
89	8.59569312935384e-08	9.8705599755052e-07	0.617765	ARFGEF2	30uM7738	65
90	1.30610390465395e-07	1.4831535450626e-06	0.582348	CTSA	30uM7738	83
91	1.44970151708309e-07	1.618872798641e-06	0.579182	SCHLAP1	30uM7738	89
92	1.45730232362986e-07	1.618872798641e-06	0.631266	LAMP1	30uM7738	60
94	1.82004717973402e-07	1.97881725285976e-06	0.763623	IGFBP3	30uM7738	16
95	1.87831128874463e-07	2.02066751273369e-06	0.588347	GRINA	30uM7738	80
96	2.05148998361558e-07	2.18398204505743e-06	0.647285	RDH11	30uM7738	52
98	2.54030585926115e-07	2.64917611037234e-06	0.603525	JAG1	30uM7738	75
99	2.67127603640776e-07	2.75762031233205e-06	0.59622	DNAJB1	30uM7738	77
100	4.03120821400147e-07	4.1198947947095e-06	0.644275	SNHG8	30uM7738	53
101	4.20738661600868e-07	4.25737536788205e-06	0.626909	MKNK2	30uM7738	62
102	4.31003975219515e-07	4.31849081053279e-06	0.575078	MATR3	30uM7738	91
104	5.23578036837455e-07	5.14516109276807e-06	0.620855	TMED4	30uM7738	63
107	5.50550738638443e-07	5.25853135409802e-06	0.559148	CST3	30uM7738	102
108	6.34516283807602e-07	6.00440409306823e-06	0.649001	IFI6	30uM7738	50
109	6.47924276616485e-07	6.07503312570686e-06	0.581702	SH3BGRL	30uM7738	84
110	6.86639170201515e-07	6.37950210859953e-06	0.614078	SELENOF	30uM7738	66
111	7.61361302034455e-07	7.01001126738029e-06	0.484833	RPL23	30uM7738	158
112	7.81278017092012e-07	7.12916190596461e-06	0.533952	UBA1	30uM7738	115
113	8.48889904171224e-07	7.67612158669857e-06	0.556456	SERINC3	30uM7738	103
114	8.56240568379291e-07	7.67612158669857e-06	0.588144	PPA2	30uM7738	81
115	8.75031239293533e-07	7.77636457876514e-06	0.573224	GDE1	30uM7738	93
116	9.25430151125918e-07	8.15335874526454e-06	0.564242	SLC38A2	30uM7738	99
117	9.92713629392091e-07	8.67139597639929e-06	0.34189	HLA-A	30uM7738	299
118	1.09795658637098e-06	9.50942060399276e-06	0.604569	WARS1	30uM7738	73
119	1.17838489847025e-06	1.01202467750974e-05	0.50193	SLC3A2	30uM7738	144
120	1.19490866134816e-06	1.01766387658152e-05	0.601606	ATP6AP1	30uM7738	76
122	1.26987280331816e-06	1.0637786926157e-05	0.610089	GLB1	30uM7738	67
123	1.52747344700521e-06	1.26916899417831e-05	0.606881	ARPP19	30uM7738	70
124	1.60594566817148e-06	1.32361005876714e-05	0.567845	SEL1L	30uM7738	98
125	1.63673915664581e-06	1.33819793447361e-05	0.579186	TM9SF2	30uM7738	88
126	1.92713818206746e-06	1.56312319212139e-05	0.573079	GRN	30uM7738	94
127	2.06493968105348e-06	1.6617073653832e-05	0.569279	TXNRD1	30uM7738	97
128	2.20697926132167e-06	1.76213500396152e-05	0.438281	UBC	30uM7738	194
129	2.4473051748899e-06	1.92995912138717e-05	0.553688	MLEC	30uM7738	104
130	2.4549382170287e-06	1.92995912138717e-05	0.579621	CSNK1D	30uM7738	87
131	2.50198148645421e-06	1.95192754134061e-05	0.609846	DMRT2	30uM7738	68
132	2.69006893642283e-06	2.08276549471525e-05	0.527313	AHSA1	30uM7738	123
133	2.90142642422699e-06	2.22951714703758e-05	0.54846	SPCS3	30uM7738	105
134	2.93234322591552e-06	2.23645878872064e-05	0.526294	CTNNA1	30uM7738	126
135	2.95751782154402e-06	2.23895052860592e-05	0.594615	PGRMC1	30uM7738	78
136	3.07063289993422e-06	2.29304627419445e-05	0.572855	CDK2AP1	30uM7738	95
137	3.07384872372446e-06	2.29304627419445e-05	0.542995	SCNN1A	30uM7738	110
138	3.26425572605765e-06	2.4174415594427e-05	0.531016	NDFIP1	30uM7738	119
139	3.37282783151441e-06	2.47987772935808e-05	0.574878	ERP29	30uM7738	92
140	3.45967573648346e-06	2.52556328763292e-05	0.537432	PCNP	30uM7738	114
141	3.71084118314161e-06	2.68970190721328e-05	0.58073	ANXA1	30uM7738	85
142	4.07006122467909e-06	2.92929758564932e-05	0.543331	ASPH	30uM7738	109
143	4.60079679702942e-06	3.28812190668816e-05	0.575617	TMEM205	30uM7738	90
144	5.26855731794727e-06	3.73921220759869e-05	0.514233	ASAH1	30uM7738	137
145	5.49744966944603e-06	3.87475418080955e-05	0.540662	ST14	30uM7738	112
146	5.64822815283389e-06	3.95375970698372e-05	0.579658	SERPING1	30uM7738	86
147	6.1016810832727e-06	4.24212113408483e-05	0.548158	CNDP2	30uM7738	106
148	6.98290448071008e-06	4.8219786346525e-05	0.504936	PEBP1	30uM7738	143
149	7.31578816170082e-06	5.01794328943506e-05	0.531464	CSDE1	30uM7738	118
150	7.62404675710256e-06	5.19451719050588e-05	0.527549	PPP2CB	30uM7738	122
151	8.36686259709173e-06	5.66286991670712e-05	0.524129	APMAP	30uM7738	129
153	9.09623666694247e-06	6.07604828340863e-05	0.526687	RAB2A	30uM7738	124
155	9.89461451164367e-06	6.52406195541925e-05	0.540475	CAST	30uM7738	113
156	1.02913737389772e-05	6.74216920591971e-05	0.524646	ACAT1	30uM7738	127
157	1.04621107843346e-05	6.8103676570637e-05	0.528082	BDH2	30uM7738	120
159	1.10041998510485e-05	7.07313977847267e-05	0.545984	PLXNB2	30uM7738	108
160	1.14250112383703e-05	7.297725928509e-05	0.492745	PMPCB	30uM7738	152
161	1.19338775157549e-05	7.57541790130531e-05	0.398075	PSAP	30uM7738	232
162	1.20562921586145e-05	7.60588307784198e-05	0.572393	LAPTM4A	30uM7738	96
163	1.3027412477974e-05	8.16810770091379e-05	0.475747	CTNND1	30uM7738	165
164	1.38291806748262e-05	8.61794064004412e-05	0.49372	ADNP	30uM7738	151
165	1.41111367889507e-05	8.74035260503493e-05	0.482839	KDSR	30uM7738	159
166	1.44812446262139e-05	8.91556145059673e-05	0.496307	FKBP1A	30uM7738	149
167	1.46400591917128e-05	8.95936556522785e-05	0.51627	CD164	30uM7738	133
168	1.48482291862553e-05	9.032672754972e-05	0.43883	CA12	30uM7738	193
169	1.61279285284613e-05	9.75310234088015e-05	0.501849	MAP1LC3B	30uM7738	145
170	1.66252744862057e-05	9.93963806875554e-05	0.485062	MXD4	30uM7738	157
171	1.66309012696399e-05	9.93963806875554e-05	0.465328	TCIM	30uM7738	175
172	1.69602612063483e-05	0.000100776	0.531694	LARP1	30uM7738	117
173	1.76498738078585e-05	0.000104267	0.366855	APP	30uM7738	263
174	1.79986840794295e-05	0.000105716	0.547	HNRNPDL	30uM7738	107
175	1.90969767234116e-05	0.000111526	0.499692	RALA	30uM7738	146
176	2.0466859407747e-05	0.000118847	0.505527	PTGES3	30uM7738	141
177	2.11820074198337e-05	0.000122305	0.51939	UCHL1	30uM7738	131
178	2.18204086190876e-05	0.000125283	0.522127	PRDX6	30uM7738	130
179	2.27815822438807e-05	0.000130071	0.506297	CIRBP	30uM7738	140
180	2.37437617149607e-05	0.000134812	0.477145	HOXA9	30uM7738	163
181	2.41626529920483e-05	0.000136432	0.356985	ATP5F1A	30uM7738	275
182	2.44435912838025e-05	0.00013726	0.508936	DDX5	30uM7738	139
183	2.87397847460259e-05	0.000160503	0.49764	AP3D1	30uM7738	147
184	2.96006001989202e-05	0.000163739	0.516147	UBE2I	30uM7738	134
185	2.97098204877363e-05	0.000163739	0.541525	SDC4	30uM7738	111
186	2.97999198439419e-05	0.000163739	0.519179	DDR1	30uM7738	132
188	3.02536511288446e-05	0.000164464	0.514375	AVPR1A	30uM7738	136
189	3.06825605325625e-05	0.000165913	0.459051	KIAA1522	30uM7738	179
190	3.09464065195353e-05	0.000166459	0.515306	TMED2	30uM7738	135
191	3.3415409814958e-05	0.000178799	0.458237	FLNB	30uM7738	182
192	3.4250860767425e-05	0.000182314	0.527754	OXCT1	30uM7738	121
193	3.52106763165661e-05	0.000186452	0.489713	ARHGEF12	30uM7738	154
194	4.44143439279836e-05	0.000233977	0.49256	UBE2H	30uM7738	153
195	4.56153250616685e-05	0.000239071	0.47232	CTSC	30uM7738	169
196	4.74008580070917e-05	0.000247162	0.510623	TXNIP	30uM7738	138
197	4.9671561708648e-05	0.000257687	0.473923	DYNC1H1	30uM7738	167
198	5.17790299963999e-05	0.000267263	0.470716	TMEM219	30uM7738	172
199	5.29916076738686e-05	0.000272148	0.505334	CNN3	30uM7738	142
200	5.39706226528463e-05	0.00027579	0.469288	LAMP2	30uM7738	173
201	5.94712037833836e-05	0.000302386	0.493742	HIF1A	30uM7738	150
202	6.03411812742971e-05	0.000305291	0.460724	NCKAP1	30uM7738	178
203	6.28224071454383e-05	0.000316278	0.459001	ATF4	30uM7738	180
204	6.74343701647591e-05	0.000337833	0.479226	PDIA3	30uM7738	162
205	6.91081459184148e-05	0.000344529	0.454235	STUB1	30uM7738	187
207	7.75238021095202e-05	0.00038275	0.452442	IPO7	30uM7738	191
208	9.06809094880572e-05	0.000445557	0.471191	TMED10	30uM7738	171
209	9.18684291108164e-05	0.000449232	0.476042	CAT	30uM7738	164
210	9.42954389370113e-05	0.000458904	0.48133	PRNP	30uM7738	160
211	9.49010185235717e-05	0.000459663	0.407427	DHRS7	30uM7738	225
212	0.000102433	0.000493806	0.330807	UBA52	30uM7738	314
215	0.000117263	0.000557411	0.474628	GPRC5C	30uM7738	166
218	0.000128586	0.0006016	0.464207	HNRNPAB	30uM7738	176
219	0.000128914	0.0006016	0.456584	TMED9	30uM7738	184
220	0.000137572	0.000639085	0.425971	BTG1	30uM7738	205
221	0.000139261	0.00064171	0.430877	GOT2	30uM7738	200
223	0.000140481	0.000643267	0.524133	TIMP1	30uM7738	128
224	0.00014099	0.000643267	0.488067	FOXI1	30uM7738	156
225	0.000146452	0.000665218	0.425207	SMIM14	30uM7738	207
226	0.000152232	0.000688412	0.437489	PTPA	30uM7738	195
228	0.000158322	0.000709669	0.463267	SYPL1	30uM7738	177
229	0.00016582	0.000740034	0.439258	PNRC1	30uM7738	192
230	0.000173439	0.000770017	0.429824	TNFRSF1A	30uM7738	201
232	0.00017602	0.000774014	0.467628	SLC12A7	30uM7738	174
233	0.000176463	0.000774014	0.47201	DDB1	30uM7738	170
234	0.000177404	0.000774817	0.31099	GNAS	30uM7738	345
235	0.00018073	0.000785984	0.431387	ENSG00000290018	30uM7738	199
236	0.000182268	0.000789311	0.432441	PRSS23	30uM7738	198
237	0.000187178	0.000807157	0.458954	HSPA9	30uM7738	181
240	0.000195813	0.000833836	0.452754	MLF2	30uM7738	190
241	0.000197951	0.000839444	0.413128	RPS27L	30uM7738	218
242	0.000214501	0.000905867	0.427344	TCEAL9	30uM7738	204
243	0.000216391	0.00091009	0.454447	LAMA5	30uM7738	186
244	0.000262738	0.00110049	0.456096	GLRX5	30uM7738	185
245	0.000272494	0.00113669	0.496488	NNMT	30uM7738	148
246	0.000318029	0.00132124	0.413875	PRKAR1A	30uM7738	217
247	0.000323421	0.0013382	0.433814	TRIM28	30uM7738	196
248	0.000352029	0.0014507	0.389131	EPCAM	30uM7738	244
249	0.000358662	0.0014721	0.265993	RPL30	30uM7738	410
250	0.000372221	0.00152164	0.416576	HLA-E	30uM7738	214
251	0.000378382	0.00153594	0.473176	ARL6IP1	30uM7738	168
252	0.000378726	0.00153594	0.42157	MPZL2	30uM7738	209
253	0.000382836	0.00154648	0.408361	ATP2A2	30uM7738	222
254	0.000406895	0.00163719	0.407788	TBC1D14	30uM7738	224
255	0.000416985	0.00167121	0.416524	TMX4	30uM7738	215
256	0.000435772	0.00173968	0.453232	DAZAP2	30uM7738	189
257	0.000476473	0.00189477	0.418202	AFG3L2	30uM7738	213
259	0.000495592	0.00195441	0.286317	HSP90AA1	30uM7738	385
261	0.000507942	0.00198895	0.389251	P4HB	30uM7738	242
262	0.000510093	0.00198975	0.419	MSI2	30uM7738	212
264	0.000533916	0.00205411	0.425347	LAMB1	30uM7738	206
265	0.000534193	0.00205411	0.428706	TRIM2	30uM7738	202
266	0.000534858	0.00205411	0.427368	SURF4	30uM7738	203
267	0.00053664	0.00205411	0.407304	DUT	30uM7738	226
268	0.000551906	0.00210466	0.383756	WIPI2	30uM7738	248
269	0.000555327	0.00210983	0.432595	SPINT1	30uM7738	197
270	0.000558203	0.0021129	0.421471	AKAP9	30uM7738	210
271	0.000560402	0.0021134	0.419824	PHLDA1	30uM7738	211
272	0.000574108	0.00215713	0.479791	PLAU	30uM7738	161
273	0.000601319	0.00225109	0.410598	TMEM165	30uM7738	221
274	0.000606163	0.00226094	0.334319	MGC4859	30uM7738	309
275	0.000609731	0.00226598	0.229156	CTSD	30uM7738	468
276	0.00061712	0.00228165	0.343468	KRT7	30uM7738	295
277	0.000618412	0.00228165	0.402716	NDUFA5	30uM7738	229
281	0.000661524	0.00240597	0.41181	KDELR2	30uM7738	220
282	0.000700847	0.00253995	0.37954	SPINT2	30uM7738	252
283	0.000753043	0.00271766	0.412579	CIAO2A	30uM7738	219
284	0.000755201	0.00271766	0.423241	AGRN	30uM7738	208
285	0.000761387	0.00273031	0.408092	GABARAPL2	30uM7738	223
286	0.00077919	0.00278438	0.390338	STOM	30uM7738	240
287	0.000784649	0.00279411	0.402308	MGAT1	30uM7738	230
290	0.00080974	0.00285363	0.378327	VEGFB	30uM7738	253
291	0.000818632	0.00287506	0.373542	LINC02067	30uM7738	257
292	0.00083717	0.0029301	0.394427	PFN2	30uM7738	237
293	0.000858445	0.00299217	0.289382	LGALS3	30uM7738	378
294	0.000860762	0.00299217	0.414304	SELENOW	30uM7738	216
295	0.000867867	0.00300664	0.404501	MYO10	30uM7738	227
296	0.000881339	0.003043	0.40403	HNRNPF	30uM7738	228
297	0.000971276	0.00334223	0.389866	PRCP	30uM7738	241
298	0.0010206	0.00350019	0.385793	CUX1	30uM7738	246
299	0.00103086	0.00352353	0.375697	PHB2	30uM7738	254
300	0.00103528	0.00352684	0.397048	TLE5	30uM7738	234
301	0.0010776	0.00365883	0.396633	UNC13C	30uM7738	235
302	0.00108396	0.00366823	0.372669	SUB1	30uM7738	258
303	0.00114346	0.00385682	0.383004	FLNA	30uM7738	249
306	0.00130596	0.00436174	0.395652	GNPTG	30uM7738	236
307	0.00133182	0.00443362	0.237323	RPL8	30uM7738	458
308	0.00134677	0.00446882	0.370477	STMP1	30uM7738	261
309	0.00136648	0.00451957	0.389206	SLC25A4	30uM7738	243
310	0.00139046	0.00458404	0.399032	ATP6V1H	30uM7738	231
311	0.00139652	0.00458922	0.298429	SPP1	30uM7738	364
312	0.00141592	0.00463803	0.366304	RETREG1	30uM7738	265
313	0.00143116	0.00466278	0.266081	GSTP1	30uM7738	409
314	0.0014326	0.00466278	0.39805	SCOC	30uM7738	233
316	0.0014951	0.00482347	0.382654	EMC10	30uM7738	250
317	0.00149885	0.00482347	0.371278	DSG2	30uM7738	260
318	0.00150084	0.00482347	0.251625	EIF1	30uM7738	438
319	0.00153415	0.00491505	0.366847	ATP6V0B	30uM7738	264
320	0.00157539	0.00502197	0.392354	ZNHIT1	30uM7738	239
321	0.00157735	0.00502197	0.18146	WFDC2	30uM7738	534
323	0.00162169	0.00513115	0.354167	SERP1	30uM7738	278
325	0.00172772	0.005433	0.359184	MYH9	30uM7738	274
326	0.00175066	0.00548826	0.291387	NUPR1	30uM7738	371
327	0.00178049	0.00556471	0.383764	STT3B	30uM7738	247
328	0.0018074	0.00562895	0.394326	EIF5	30uM7738	238
330	0.00190761	0.0059078	0.341507	ZYG11B	30uM7738	301
331	0.00193974	0.00598918	0.346408	PSMB1	30uM7738	286
335	0.00199124	0.00607476	0.37192	SEPHS2	30uM7738	259
336	0.0020639	0.00627769	0.355735	RAP1B	30uM7738	277
337	0.00209451	0.00635189	0.374111	METTL7A	30uM7738	255
338	0.00218903	0.0066189	0.346021	CUTA	30uM7738	287
339	0.0022219	0.00669847	0.326801	TMEM33	30uM7738	321
341	0.00234205	0.0070193	0.365625	EMC4	30uM7738	266
342	0.00239746	0.00716435	0.360644	ATP6V1A	30uM7738	273
343	0.00245548	0.00731633	0.360946	NIPSNAP2	30uM7738	272
344	0.0025883	0.00768719	0.365268	AP2M1	30uM7738	268
345	0.00259499	0.00768719	0.370113	SEPTIN2	30uM7738	262
346	0.00262892	0.00775017	0.381324	SEC62	30uM7738	251
347	0.00263142	0.00775017	0.353789	TIMP2	30uM7738	280
348	0.00273353	0.00802777	0.345177	PSMB4	30uM7738	289
349	0.00286776	0.00839786	0.347789	CDH1	30uM7738	285
350	0.00288956	0.0084341	0.387375	TUBA1C	30uM7738	245
351	0.00289664	0.0084341	0.343962	PDCD5	30uM7738	292
352	0.00296886	0.00861981	0.341637	PPP2CA	30uM7738	300
353	0.00302329	0.00875298	0.353961	ZNF664	30uM7738	279
354	0.00315347	0.00910409	0.353027	MDH2	30uM7738	281
355	0.00316903	0.00912322	0.347858	PABPC1	30uM7738	284
356	0.00320101	0.00918942	0.355961	USP22	30uM7738	276
357	0.00326715	0.00935301	0.373676	TMPRSS11E	30uM7738	256
358	0.00334759	0.00954049	0.361044	GPI	30uM7738	271
359	0.00335131	0.00954049	0.330591	SPCS1	30uM7738	316
361	0.00350173	0.00991348	0.337531	MTDH	30uM7738	305
362	0.00356428	0.0100627	0.350863	ANAPC16	30uM7738	282
365	0.00384054	0.0107535	0.333777	SEC61A1	30uM7738	310
366	0.00394751	0.0110228	0.287643	SKP1	30uM7738	384
367	0.00397803	0.0110778	0.345882	PIEZO1	30uM7738	288
371	0.00417417	0.0114987	0.344962	CCT5	30uM7738	291
372	0.00419419	0.0115227	0.36561	TTTY14	30uM7738	267
373	0.00431003	0.0118093	0.340421	TXNL1	30uM7738	302
374	0.00446252	0.0121944	0.235231	C12orf75	30uM7738	461
375	0.00463264	0.0126255	0.339929	CTTN	30uM7738	303
376	0.00472367	0.0128393	0.341986	RAN	30uM7738	297
377	0.00476045	0.012905	0.32805	SSR4	30uM7738	319
378	0.00479042	0.0129519	0.361413	VAPA	30uM7738	269
379	0.00499223	0.0134619	0.350257	YWHAH	30uM7738	283
380	0.00504385	0.0135653	0.361173	ZFAND5	30uM7738	270
381	0.00511256	0.013714	0.314324	ETNK1	30uM7738	336
382	0.00524837	0.0140415	0.341899	RHOA	30uM7738	298
383	0.00527482	0.0140754	0.345057	CLCN3	30uM7738	290
384	0.00537372	0.0143019	0.323219	NPM1	30uM7738	325
385	0.00542327	0.0143963	0.34224	CAPZA2	30uM7738	296
386	0.00544502	0.0144166	0.33063	PGRMC2	30uM7738	315
387	0.00572632	0.0151222	0.312458	ARPC1B	30uM7738	337
388	0.00574562	0.0151341	0.336728	TUFM	30uM7738	306
390	0.00596171	0.0156227	0.333728	EIF4A2	30uM7738	311
391	0.00625919	0.0163246	0.317016	SLC4A2	30uM7738	331
392	0.0062615	0.0163246	0.324408	ATP5MF	30uM7738	324
393	0.00638908	0.0166149	0.311435	DSTN	30uM7738	342
394	0.00648058	0.01681	0.31663	ADI1	30uM7738	333
395	0.00650809	0.0168387	0.290413	RPS4X	30uM7738	374
396	0.00653507	0.0168658	0.300943	EGFR	30uM7738	361
397	0.00661781	0.0170363	0.316407	ANXA4	30uM7738	335
398	0.00667891	0.0171504	0.336167	CNPY2	30uM7738	307
400	0.00684646	0.0174927	0.343589	MUC1	30uM7738	294
401	0.00690673	0.017592	0.326039	NAPA	30uM7738	323
402	0.00691974	0.017592	0.308354	LSM4	30uM7738	349
403	0.00743906	0.0188653	0.303784	IL6ST	30uM7738	358
404	0.00752471	0.0190353	0.343734	LIMCH1	30uM7738	293
406	0.0076288	0.0192035	0.28936	TMEM259	30uM7738	380
407	0.00770661	0.0193197	0.311099	ARL6IP5	30uM7738	344
408	0.00771276	0.0193197	0.335341	HEXB	30uM7738	308
409	0.00776708	0.0194082	0.337657	DDX3X	30uM7738	304
410	0.00782584	0.0195073	0.31145	ADAR	30uM7738	341
411	0.0078607	0.0195466	0.316803	FUS	30uM7738	332
412	0.00793884	0.0196929	0.318895	MAGED2	30uM7738	327
413	0.00813151	0.020122	0.309047	SMIM20	30uM7738	348
414	0.0082473	0.0203593	0.333626	SOX4	30uM7738	312
415	0.00827034	0.020367	0.197178	CD59	30uM7738	507
416	0.00834223	0.0204946	0.330042	COPS9	30uM7738	317
418	0.00885143	0.0215932	0.332107	SDCBP	30uM7738	313
419	0.0088528	0.0215932	0.316446	TMEM59	30uM7738	334
420	0.00903387	0.0219824	0.289757	EEF2	30uM7738	377
421	0.00908838	0.0220625	0.302192	REPIN1	30uM7738	359
422	0.00914335	0.0221434	0.305183	TMEM106B	30uM7738	356
424	0.00920893	0.022197	0.326081	SRI	30uM7738	322
425	0.00928861	0.0223364	0.305534	GNG11	30uM7738	355
426	0.00950296	0.0227982	0.312194	MAZ	30uM7738	338
427	0.00978469	0.0234191	0.317143	RAB11A	30uM7738	330
428	0.0099765	0.0238224	0.310332	QSOX1	30uM7738	346
1	1.9241783110265e-132	1.9665102338691e-129	1.46529	MT-CO1	DMSO	1
3	3.01040077987996e-54	1.02554319901243e-51	0.705129	MT-ND3	DMSO	7
5	9.03255530038892e-39	1.8462543033995e-36	0.549481	MT-CYB	DMSO	17
6	2.15328471390959e-37	3.66776162935936e-35	0.481987	MT-CO2	DMSO	23
7	3.39646985970876e-35	4.95884599517478e-33	0.480713	MT-CO3	DMSO	24
9	9.99791827792408e-31	1.13531916444871e-28	0.423433	MT-ATP6	DMSO	34
10	1.00735726564325e-29	1.0295191254874e-27	0.426608	MT-ND4	DMSO	33
15	1.11175026032065e-18	7.57472510698469e-17	0.672956	TMSB4X	DMSO	8
17	6.46776380056007e-18	3.88826741421906e-16	1.05783	WDR1	DMSO	2
27	7.73736714278945e-13	2.92873674812253e-11	0.354962	MT-ND6	DMSO	49
30	9.84457275369308e-13	3.35371778475811e-11	0.858278	POLR2L	DMSO	3
38	1.94288249158307e-11	5.22533133262605e-10	0.709696	ATP1B1	DMSO	6
40	3.4559189035574e-11	8.82987279858916e-10	0.715356	RPL18A	DMSO	5
51	2.7137228663203e-10	5.35695042268191e-09	0.66903	DEFB1	DMSO	9
63	5.55451769433437e-09	9.01066203747577e-08	0.758134	RPS3A	DMSO	4
67	9.6407425220706e-09	1.47057296381435e-07	0.65041	OOEP-AS1	DMSO	12
69	1.32520843372917e-08	1.96284495546552e-07	0.562941	RPL13	DMSO	16
87	7.84497359325496e-08	9.21558966931789e-07	0.397404	RPL37	DMSO	39
93	1.53754007037115e-07	1.6896408085154e-06	0.648627	RPS15A	DMSO	14
97	2.13627867422034e-07	2.25080082995174e-06	0.651547	RPS12	DMSO	11
103	4.70753874729594e-07	4.67097533954995e-06	0.534795	UBE2Q2P2	DMSO	19
105	5.34606473355727e-07	5.20350300732907e-06	0.620472	SLC25A6	DMSO	15
106	5.41799109002166e-07	5.22376122075673e-06	0.649002	RPS18	DMSO	13
121	1.2492136189908e-06	1.05512092446992e-05	0.657675	COX7A1	DMSO	10
152	8.73794784323042e-06	5.87512019459309e-05	0.542294	RPS23	DMSO	18
154	9.625223230259e-06	6.38764814371734e-05	0.322363	MIR4300HG	DMSO	57
158	1.08468154134712e-05	7.01610465352378e-05	0.365211	FTH1	DMSO	45
187	3.02120189855314e-05	0.000164464	0.306906	SERF2	DMSO	61
206	7.10424279726807e-05	0.000352453	0.52368	RPLP0	DMSO	20
213	0.000107863	0.000517542	0.495078	RPS25	DMSO	21
214	0.000112226	0.000535956	0.359501	NDUFA4	DMSO	47
216	0.000122991	0.000581929	0.476707	FKBP2	DMSO	25
217	0.000125517	0.000591145	0.445832	RPS27A	DMSO	30
222	0.000139393	0.00064171	0.469844	MT2A	DMSO	26
227	0.000154317	0.000694765	0.46689	RPL26	DMSO	27
231	0.000174045	0.000770017	0.271806	RPS29	DMSO	69
238	0.000188173	0.000808036	0.450249	RPL10	DMSO	29
239	0.000195018	0.000833836	0.438574	RPS13	DMSO	31
258	0.000490538	0.00194314	0.491639	LCN2	DMSO	22
260	0.000497208	0.00195441	0.462633	OST4	DMSO	28
263	0.000530159	0.00205411	0.436298	ATP6V0A4	DMSO	32
278	0.000637061	0.002342	0.26841	ATP5F1E	DMSO	72
279	0.000644079	0.00235357	0.417607	MICOS13	DMSO	35
280	0.000644813	0.00235357	0.416609	RPL22	DMSO	36
288	0.000797913	0.00283148	0.408956	EEF1A1	DMSO	38
289	0.000806102	0.00285065	0.415527	RPL17	DMSO	37
304	0.00119907	0.00403107	0.352075	UQCR11	DMSO	50
305	0.00124719	0.00417912	0.376734	RPL12	DMSO	41
315	0.00146167	0.0047423	0.185409	RPLP1	DMSO	115
322	0.00159876	0.00507434	0.349095	ATP5MK	DMSO	51
324	0.00167835	0.00529405	0.344401	RPS9	DMSO	52
329	0.00181206	0.00562895	0.289874	UQCRQ	DMSO	65
332	0.00195838	0.00602851	0.374289	RPS15	DMSO	43
333	0.00197372	0.00605747	0.35697	RPS17	DMSO	48
334	0.00198286	0.00606732	0.375645	RNF213	DMSO	42
340	0.00225262	0.00677111	0.388145	RPL24	DMSO	40
360	0.00342794	0.00973155	0.366035	TALAM1	DMSO	44
363	0.00377983	0.0106418	0.238663	MT-ND4L	DMSO	83
364	0.00383531	0.0107535	0.312879	NDUFB2	DMSO	59
368	0.00404412	0.0112312	0.271031	MT-ATP8	DMSO	70
369	0.00410969	0.0113542	0.278844	NDUFA1	DMSO	67
370	0.00411063	0.0113542	0.36187	PTGER3	DMSO	46
389	0.00589916	0.0154986	0.325799	COX5B	DMSO	54
399	0.00681945	0.0174674	0.326743	RNF152	DMSO	53
405	0.00757556	0.0191166	0.288544	COX7B	DMSO	66
417	0.00838974	0.0205619	0.306702	CFTR	DMSO	62
423	0.00917355	0.022164	0.254488	TSPAN9	DMSO	77

## Sheet: Supplementary Table S4
gene_id	feature_id	lr	df	pvalue	adj_pvalue	external_gene_name
ENSG00000164405	ENST00000378670	316.918	1	6.79583e-71	2.62251e-67	UQCRQ
ENSG00000105372	ENST00000598742	269.98	1	1.14616e-60	2.21151e-57	RPS19
ENSG00000019582	ENST00000353334	266.208	1	7.60802e-60	7.33984e-57	CD74
ENSG00000019582	ENST00000009530	266.208	1	7.60802e-60	7.33984e-57	CD74
ENSG00000164405	ENST00000378667	228.889	1	1.04162e-51	8.03926e-49	UQCRQ
ENSG00000176945	ENST00000445522	204.718	1	1.95168e-46	1.25525e-43	MUC20
ENSG00000205542	ENST00000451311	196.542	1	1.18731e-44	6.54547e-42	TMSB4X
ENSG00000250722	ENST00000514985	164.123	1	1.42171e-37	6.85796e-35	SELENOP
ENSG00000158828	ENST00000400490	156.478	1	6.65705e-36	2.57713e-33	PINK1
ENSG00000158985	ENST00000506929	156.471	1	6.67822e-36	2.57713e-33	CDC42SE2
ENSG00000072274	ENST00000698276	136.3	1	1.71593e-31	6.01978e-29	TFRC
ENSG00000158604	ENST00000457408	134.077	1	5.25696e-31	1.56051e-28	TMED4
ENSG00000158604	ENST00000481238	134.077	1	5.25696e-31	1.56051e-28	TMED4
ENSG00000105372	ENST00000221975	132.215	1	1.34234e-30	3.70006e-28	RPS19
ENSG00000104763	ENST00000637790	130.165	1	3.77052e-30	9.70028e-28	ASAH1
ENSG00000156508	ENST00000309268	127.898	1	1.18178e-29	2.68263e-27	EEF1A1
ENSG00000156508	ENST00000316292	127.898	1	1.18178e-29	2.68263e-27	EEF1A1
ENSG00000113013	ENST00000297185	126.002	1	3.07145e-29	6.58485e-27	HSPA9
ENSG00000104763	ENST00000637561	114.307	1	1.11594e-26	2.26654e-24	ASAH1
ENSG00000176945	ENST00000436408	101.997	1	5.56067e-24	1.07293e-21	MUC20
ENSG00000112697	ENST00000230461	99.3944	1	2.06908e-23	3.62935e-21	TMEM30A
ENSG00000112697	ENST00000673730	99.3944	1	2.06908e-23	3.62935e-21	TMEM30A
ENSG00000122515	ENST00000309315	98.1924	1	3.79639e-23	6.36968e-21	ZMIZ2
ENSG00000062194	ENST00000309096	88.8137	1	4.33795e-21	6.69606e-19	GPBP1
ENSG00000062194	ENST00000506184	88.8137	1	4.33795e-21	6.69606e-19	GPBP1
ENSG00000124198	ENST00000680130	86.4025	1	1.468e-20	2.17885e-18	ARFGEF2
ENSG00000105968	ENST00000222690	83.9352	1	5.11249e-20	7.04611e-18	H2AZ2
ENSG00000105968	ENST00000308153	83.9352	1	5.11249e-20	7.04611e-18	H2AZ2
ENSG00000101152	ENST00000360864	81.1341	1	2.10913e-19	2.71305e-17	DNAJC5
ENSG00000101152	ENST00000470551	81.1341	1	2.10913e-19	2.71305e-17	DNAJC5
ENSG00000044574	ENST00000681774	79.6305	1	4.51392e-19	5.61911e-17	HSPA5
ENSG00000122515	ENST00000463056	76.1273	1	2.65961e-18	3.20732e-16	ZMIZ2
ENSG00000102471	ENST00000218652	75.9023	1	2.98055e-18	3.38292e-16	NDFIP2
ENSG00000102471	ENST00000703123	75.9023	1	2.98055e-18	3.38292e-16	NDFIP2
ENSG00000150527	ENST00000280083	72.3899	1	1.76615e-17	1.94731e-15	MIA2
ENSG00000095787	ENST00000679428	71.2918	1	3.08108e-17	3.30275e-15	WAC
ENSG00000177565	ENST00000474363	71.0238	1	3.52933e-17	3.58413e-15	TBL1XR1
ENSG00000177565	ENST00000636864	71.0238	1	3.52933e-17	3.58413e-15	TBL1XR1
ENSG00000129003	ENST00000249837	68.9093	1	1.031e-16	1.02016e-14	VPS13C
ENSG00000105372	ENST00000593863	65.0275	1	7.38603e-16	7.12567e-14	RPS19
ENSG00000101266	ENST00000645260	64.4107	1	1.01006e-15	9.50692e-14	CSNK2A1
ENSG00000125844	ENST00000468428	63.4949	1	1.60779e-15	1.47725e-13	RRBP1
ENSG00000243449	ENST00000409860	60.8787	1	6.07012e-15	5.32377e-13	NICOL1
ENSG00000243449	ENST00000409248	60.8787	1	6.07012e-15	5.32377e-13	NICOL1
ENSG00000137648	ENST00000534111	58.3391	1	2.20616e-14	1.85077e-12	TMPRSS4
ENSG00000137648	ENST00000616579	58.3391	1	2.20616e-14	1.85077e-12	TMPRSS4
ENSG00000157349	ENST00000562519	57.2111	1	3.9145e-14	3.21405e-12	DDX19B
ENSG00000075415	ENST00000401722	56.9081	1	4.56666e-14	3.67141e-12	SLC25A3
ENSG00000126005	ENST00000435366	56.7477	1	4.95473e-14	3.9021e-12	MMP24OS
ENSG00000150991	ENST00000339647	55.9822	1	7.31308e-14	5.53356e-12	UBC
ENSG00000150991	ENST00000536769	55.9822	1	7.31308e-14	5.53356e-12	UBC
ENSG00000070214	ENST00000374720	55.1255	1	1.13077e-13	8.23328e-12	SLC44A1
ENSG00000070214	ENST00000374724	55.1255	1	1.13077e-13	8.23328e-12	SLC44A1
ENSG00000162496	ENST00000606790	54.8137	1	1.32514e-13	9.29769e-12	DHRS3
ENSG00000162496	ENST00000616661	54.8137	1	1.32514e-13	9.29769e-12	DHRS3
ENSG00000092201	ENST00000216297	53.2568	1	2.92679e-13	1.98149e-11	SUPT16H
ENSG00000092201	ENST00000557394	53.2568	1	2.92679e-13	1.98149e-11	SUPT16H
ENSG00000075711	ENST00000667157	52.8055	1	3.68268e-13	2.45025e-11	DLG1
ENSG00000181704	ENST00000374622	52.1084	1	5.25186e-13	3.37782e-11	YIPF6
ENSG00000181704	ENST00000462683	52.1084	1	5.25186e-13	3.37782e-11	YIPF6
ENSG00000100883	ENST00000677647	50.0686	1	1.48466e-12	9.39233e-11	SRP54
ENSG00000127914	ENST00000679521	49.6229	1	1.86327e-12	1.15974e-10	AKAP9
ENSG00000276045	ENST00000646827	48.1898	1	3.86893e-12	2.33285e-10	ORAI1
ENSG00000276045	ENST00000698901	48.1898	1	3.86893e-12	2.33285e-10	ORAI1
ENSG00000150527	ENST00000553383	47.9122	1	4.45739e-12	2.64632e-10	MIA2
ENSG00000063177	ENST00000549920	47.8392	1	4.62641e-12	2.70505e-10	RPL18
ENSG00000123575	ENST00000299906	47.6551	1	5.082e-12	2.88404e-10	FAM199X
ENSG00000123575	ENST00000493442	47.6551	1	5.082e-12	2.88404e-10	FAM199X
ENSG00000090520	ENST00000265028	47.2977	1	6.09848e-12	3.39224e-10	DNAJB11
ENSG00000167004	ENST00000300289	47.2523	1	6.24122e-12	3.39224e-10	PDIA3
ENSG00000167004	ENST00000686314	47.2523	1	6.24122e-12	3.39224e-10	PDIA3
ENSG00000013374	ENST00000413040	47.1362	1	6.62201e-12	3.54921e-10	NUB1
ENSG00000127914	ENST00000493453	46.8553	1	7.64252e-12	4.04007e-10	AKAP9
ENSG00000170315	ENST00000302182	45.9855	1	1.19133e-11	6.21264e-10	UBB
ENSG00000197081	ENST00000356956	44.4876	1	2.5597e-11	1.29972e-09	IGF2R
ENSG00000197081	ENST00000678224	44.4876	1	2.5597e-11	1.29972e-09	IGF2R
ENSG00000146648	ENST00000275493	43.9166	1	3.4267e-11	1.69534e-09	EGFR
ENSG00000146648	ENST00000700146	43.9166	1	3.4267e-11	1.69534e-09	EGFR
ENSG00000134851	ENST00000381334	43.6193	1	3.98883e-11	1.92411e-09	TMEM165
ENSG00000134851	ENST00000608091	43.6193	1	3.98883e-11	1.92411e-09	TMEM165
ENSG00000183495	ENST00000611118	43.4548	1	4.33873e-11	2.05584e-09	EP400
ENSG00000157557	ENST00000360938	43.4177	1	4.42174e-11	2.05584e-09	ETS2
ENSG00000157557	ENST00000667466	43.4177	1	4.42174e-11	2.05584e-09	ETS2
ENSG00000122378	ENST00000372181	43.3514	1	4.57402e-11	2.0766e-09	PRXL2A
ENSG00000122378	ENST00000606162	43.3514	1	4.57402e-11	2.0766e-09	PRXL2A
ENSG00000164054	ENST00000426002	42.3087	1	7.79467e-11	3.45743e-09	SHISA5
ENSG00000164054	ENST00000494854	42.3087	1	7.79467e-11	3.45743e-09	SHISA5
ENSG00000165678	ENST00000372134	41.1737	1	1.39284e-10	6.03928e-09	GHITM
ENSG00000165678	ENST00000692871	41.1737	1	1.39284e-10	6.03928e-09	GHITM
ENSG00000167468	ENST00000706713	40.5951	1	1.87274e-10	8.0299e-09	GPX4
ENSG00000141458	ENST00000269228	40.2879	1	2.19162e-10	9.29389e-09	NPC1
ENSG00000159461	ENST00000566757	39.9017	1	2.67073e-10	1.12026e-08	AMFR
ENSG00000135316	ENST00000677646	38.5142	1	5.43578e-10	2.25556e-08	SYNCRIP
ENSG00000110841	ENST00000318304	38.3584	1	5.88755e-10	2.39158e-08	PPFIBP1
ENSG00000110841	ENST00000537927	38.3584	1	5.88755e-10	2.39158e-08	PPFIBP1
ENSG00000133313	ENST00000580229	37.7558	1	8.0178e-10	3.22299e-08	CNDP2
ENSG00000156711	ENST00000211287	37.3198	1	1.00261e-09	3.94802e-08	MAPK13
ENSG00000156711	ENST00000373766	37.3198	1	1.00261e-09	3.94802e-08	MAPK13
ENSG00000185896	ENST00000332556	37.0152	1	1.17214e-09	4.52327e-08	LAMP1
ENSG00000185896	ENST00000472564	37.0152	1	1.17214e-09	4.52327e-08	LAMP1
ENSG00000101346	ENST00000375749	36.6358	1	1.4239e-09	5.38709e-08	POFUT1
ENSG00000101346	ENST00000706472	36.6358	1	1.4239e-09	5.38709e-08	POFUT1
ENSG00000291237	ENST00000538183	35.8194	1	2.16479e-09	8.11061e-08	SOD2
ENSG00000151348	ENST00000684437	35.7952	1	2.1919e-09	8.13322e-08	EXT2
ENSG00000112531	ENST00000361752	35.5617	1	2.47095e-09	8.99565e-08	QKI
ENSG00000112531	ENST00000392127	35.5617	1	2.47095e-09	8.99565e-08	QKI
ENSG00000143420	ENST00000271690	35.4411	1	2.62875e-09	9.48069e-08	ENSA
ENSG00000104320	ENST00000697295	35.0837	1	3.15833e-09	1.12852e-07	NBN
ENSG00000153046	ENST00000397588	33.8497	1	5.95389e-09	2.10789e-07	CDYL
ENSG00000034713	ENST00000565985	33.0759	1	8.86321e-09	3.10937e-07	GABARAPL2
ENSG00000067064	ENST00000429642	32.5704	1	1.1495e-08	3.99632e-07	IDI1
ENSG00000017260	ENST00000514654	32.0485	1	1.50371e-08	5.18107e-07	ATP2C1
ENSG00000183283	ENST00000549041	32.0237	1	1.523e-08	5.20113e-07	DAZAP2
ENSG00000125844	ENST00000246043	31.8475	1	1.66767e-08	5.64522e-07	RRBP1
ENSG00000101276	ENST00000645534	31.0777	1	2.47902e-08	8.31873e-07	SLC52A3
ENSG00000106853	ENST00000407693	31.056	1	2.50684e-08	8.33957e-07	PTGR1
ENSG00000196776	ENST00000355354	30.9451	1	2.6543e-08	8.75465e-07	CD47
ENSG00000099624	ENST00000395633	30.3734	1	3.56385e-08	1.1655e-06	ATP5F1D
ENSG00000197006	ENST00000358154	30.323	1	3.6576e-08	1.17018e-06	METTL9
ENSG00000197006	ENST00000564733	30.323	1	3.6576e-08	1.17018e-06	METTL9
ENSG00000110700	ENST00000531908	30.3169	1	3.66913e-08	1.17018e-06	RPS13
ENSG00000075415	ENST00000552981	30.0472	1	4.21658e-08	1.33375e-06	SLC25A3
ENSG00000100600	ENST00000334869	29.9636	1	4.40233e-08	1.36586e-06	LGMN
ENSG00000100600	ENST00000555699	29.9636	1	4.40233e-08	1.36586e-06	LGMN
ENSG00000035720	ENST00000265404	29.9385	1	4.45966e-08	1.36586e-06	STAP1
ENSG00000035720	ENST00000396225	29.9385	1	4.45966e-08	1.36586e-06	STAP1
ENSG00000081177	ENST00000312994	29.5229	1	5.52598e-08	1.666e-06	EXD2
ENSG00000081177	ENST00000409675	29.5229	1	5.52598e-08	1.666e-06	EXD2
ENSG00000113575	ENST00000481195	29.3792	1	5.9512e-08	1.75891e-06	PPP2CA
ENSG00000197622	ENST00000357235	29.3728	1	5.97089e-08	1.75891e-06	CDC42SE1
ENSG00000197622	ENST00000439374	29.3728	1	5.97089e-08	1.75891e-06	CDC42SE1
ENSG00000177706	ENST00000313766	28.9036	1	7.60701e-08	2.20718e-06	FAM20C
ENSG00000177706	ENST00000515795	28.9036	1	7.60701e-08	2.20718e-06	FAM20C
ENSG00000168159	ENST00000482739	28.823	1	7.93053e-08	2.26696e-06	RNF187
ENSG00000168159	ENST00000305943	28.823	1	7.93053e-08	2.26696e-06	RNF187
ENSG00000109519	ENST00000264954	28.7955	1	8.04386e-08	2.26864e-06	GRPEL1
ENSG00000173821	ENST00000319921	28.793	1	8.05399e-08	2.26864e-06	RNF213
ENSG00000196776	ENST00000517766	28.3576	1	1.00851e-07	2.82016e-06	CD47
ENSG00000188846	ENST00000338970	28.2636	1	1.05869e-07	2.9392e-06	RPL14
ENSG00000135241	ENST00000426128	28.1754	1	1.10805e-07	3.0326e-06	PNPLA8
ENSG00000135241	ENST00000257694	28.1754	1	1.10805e-07	3.0326e-06	PNPLA8
ENSG00000090686	ENST00000308271	28.1028	1	1.15041e-07	3.12635e-06	USP48
ENSG00000143420	ENST00000369014	27.9194	1	1.26475e-07	3.41307e-06	ENSA
ENSG00000050628	ENST00000370924	27.7514	1	1.37949e-07	3.67362e-06	PTGER3
ENSG00000135316	ENST00000677481	27.7502	1	1.38034e-07	3.67362e-06	SYNCRIP
ENSG00000142188	ENST00000420455	27.6267	1	1.47135e-07	3.889e-06	TMEM50B
ENSG00000044574	ENST00000324460	27.6046	1	1.48824e-07	3.90689e-06	HSPA5
ENSG00000114416	ENST00000698793	27.5546	1	1.5272e-07	3.98206e-06	FXR1
ENSG00000151148	ENST00000342494	26.982	1	2.05358e-07	5.28317e-06	UBE3B
ENSG00000151148	ENST00000536398	26.982	1	2.05358e-07	5.28317e-06	UBE3B
ENSG00000122705	ENST00000540080	26.9263	1	2.11364e-07	5.36614e-06	CLTA
ENSG00000122705	ENST00000345519	26.9263	1	2.11364e-07	5.36614e-06	CLTA
ENSG00000034713	ENST00000037243	26.7038	1	2.37151e-07	5.98148e-06	GABARAPL2
ENSG00000054611	ENST00000337137	26.5908	1	2.51442e-07	6.2601e-06	TBC1D22A
ENSG00000054611	ENST00000380995	26.5908	1	2.51442e-07	6.2601e-06	TBC1D22A
ENSG00000135480	ENST00000549638	26.4177	1	2.75008e-07	6.72913e-06	KRT7
ENSG00000110651	ENST00000263645	26.4142	1	2.75513e-07	6.72913e-06	CD81
ENSG00000110651	ENST00000475945	26.4142	1	2.75513e-07	6.72913e-06	CD81
ENSG00000066654	ENST00000396083	25.9246	1	3.55017e-07	8.56258e-06	THUMPD1
ENSG00000066654	ENST00000381337	25.9246	1	3.55017e-07	8.56258e-06	THUMPD1
ENSG00000143971	ENST00000645739	25.5136	1	4.39265e-07	1.04411e-05	ETAA1
ENSG00000143971	ENST00000272342	25.5136	1	4.39265e-07	1.04411e-05	ETAA1
ENSG00000188846	ENST00000396203	25.5059	1	4.41023e-07	1.04411e-05	RPL14
ENSG00000126804	ENST00000358738	25.4721	1	4.48832e-07	1.04972e-05	ZBTB1
ENSG00000126804	ENST00000683701	25.4721	1	4.48832e-07	1.04972e-05	ZBTB1
ENSG00000125779	ENST00000316562	25.0462	1	5.59742e-07	1.29344e-05	PANK2
ENSG00000125779	ENST00000621891	25.0462	1	5.59742e-07	1.29344e-05	PANK2
ENSG00000135253	ENST00000616669	24.8933	1	6.05923e-07	1.39182e-05	KCP
ENSG00000164733	ENST00000353047	24.8738	1	6.12098e-07	1.39768e-05	CTSB
ENSG00000107968	ENST00000375321	24.809	1	6.33021e-07	1.42856e-05	MAP3K8
ENSG00000107968	ENST00000375322	24.809	1	6.33021e-07	1.42856e-05	MAP3K8
ENSG00000170315	ENST00000578649	24.472	1	7.5396e-07	1.69159e-05	UBB
ENSG00000153187	ENST00000366527	24.3682	1	7.95711e-07	1.76474e-05	HNRNPU
ENSG00000153187	ENST00000639628	24.3682	1	7.95711e-07	1.76474e-05	HNRNPU
ENSG00000139055	ENST00000266397	24.2157	1	8.61261e-07	1.88841e-05	ERP27
ENSG00000139055	ENST00000540097	24.2157	1	8.61261e-07	1.88841e-05	ERP27
ENSG00000188529	ENST00000344989	24.1326	1	8.99231e-07	1.94951e-05	SRSF10
ENSG00000188529	ENST00000492112	24.1326	1	8.99231e-07	1.94951e-05	SRSF10
ENSG00000050628	ENST00000306666	24.0591	1	9.34218e-07	2.01405e-05	PTGER3
ENSG00000167468	ENST00000354171	23.9224	1	1.003e-06	2.15032e-05	GPX4
ENSG00000196230	ENST00000396389	23.745	1	1.09983e-06	2.34489e-05	TUBB
ENSG00000168397	ENST00000475693	23.6312	1	1.1668e-06	2.46049e-05	ATG4B
ENSG00000168397	ENST00000404914	23.6312	1	1.1668e-06	2.46049e-05	ATG4B
ENSG00000166454	ENST00000299575	23.4195	1	1.30252e-06	2.71699e-05	ATMIN
ENSG00000166454	ENST00000566488	23.4195	1	1.30252e-06	2.71699e-05	ATMIN
ENSG00000139116	ENST00000544797	23.2178	1	1.44655e-06	3.0012e-05	KIF21A
ENSG00000134057	ENST00000256442	23.0513	1	1.57738e-06	3.23782e-05	CCNB1
ENSG00000134057	ENST00000513102	23.0513	1	1.57738e-06	3.23782e-05	CCNB1
ENSG00000205542	ENST00000380636	22.9816	1	1.63556e-06	3.33949e-05	TMSB4X
ENSG00000235142	ENST00000671512	22.8601	1	1.7423e-06	3.53871e-05	LINC02532
ENSG00000213918	ENST00000246949	22.7254	1	1.86883e-06	3.77583e-05	DNASE1
ENSG00000181019	ENST00000320623	22.5015	1	2.09977e-06	4.19845e-05	NQO1
ENSG00000181019	ENST00000379047	22.5015	1	2.09977e-06	4.19845e-05	NQO1
ENSG00000089356	ENST00000346446	22.4112	1	2.20082e-06	4.37781e-05	FXYD3
ENSG00000157110	ENST00000520916	22.3898	1	2.2255e-06	4.4042e-05	RBPMS
ENSG00000115207	ENST00000359541	22.3317	1	2.29385e-06	4.45914e-05	GTF3C2
ENSG00000115207	ENST00000495298	22.3317	1	2.29385e-06	4.45914e-05	GTF3C2
ENSG00000144674	ENST00000356847	22.327	1	2.29948e-06	4.45914e-05	GOLGA4
ENSG00000144674	ENST00000361924	22.327	1	2.29948e-06	4.45914e-05	GOLGA4
ENSG00000155506	ENST00000518297	22.2493	1	2.39445e-06	4.6201e-05	LARP1
ENSG00000033800	ENST00000249636	22.0961	1	2.59339e-06	4.95441e-05	PIAS1
ENSG00000033800	ENST00000611270	22.0961	1	2.59339e-06	4.95441e-05	PIAS1
ENSG00000100614	ENST00000325658	21.5567	1	3.43514e-06	6.49813e-05	PPM1A
ENSG00000100614	ENST00000395076	21.5567	1	3.43514e-06	6.49813e-05	PPM1A
ENSG00000067225	ENST00000565143	21.4019	1	3.72407e-06	7.01034e-05	PKM
ENSG00000149313	ENST00000534152	21.2826	1	3.96303e-06	7.38809e-05	AASDHPPT
ENSG00000149313	ENST00000278618	21.2826	1	3.96303e-06	7.38809e-05	AASDHPPT
ENSG00000198380	ENST00000361060	21.1032	1	4.35192e-06	8.07406e-05	GFPT1
ENSG00000127952	ENST00000438695	21.0073	1	4.57527e-06	8.44784e-05	STYXL1
ENSG00000133703	ENST00000687356	20.9336	1	4.75474e-06	8.7374e-05	KRAS
ENSG00000171456	ENST00000647223	20.9001	1	4.83868e-06	8.8495e-05	ASXL1
ENSG00000183426	ENST00000545831	20.8669	1	4.92316e-06	8.96155e-05	NPIPA1
ENSG00000157110	ENST00000339877	20.7962	1	5.10854e-06	9.25533e-05	RBPMS
ENSG00000064995	ENST00000361288	20.6637	1	5.47447e-06	9.82972e-05	TAF11
ENSG00000241468	ENST00000292475	20.663	1	5.47652e-06	9.82972e-05	ATP5MF
ENSG00000138434	ENST00000480753	20.5738	1	5.73752e-06	0.000102033	ITPRID2
ENSG00000138434	ENST00000409136	20.5738	1	5.73752e-06	0.000102033	ITPRID2
ENSG00000162735	ENST00000472750	20.3047	1	6.60381e-06	0.000116366	PEX19
ENSG00000162735	ENST00000368072	20.3047	1	6.60381e-06	0.000116366	PEX19
ENSG00000115252	ENST00000358139	20.0265	1	7.63774e-06	0.000133367	PDE1A
ENSG00000115252	ENST00000409365	20.0265	1	7.63774e-06	0.000133367	PDE1A
ENSG00000183696	ENST00000395560	19.8804	1	8.24408e-06	0.000143306	UPP1
ENSG00000170471	ENST00000461147	19.7096	1	9.01453e-06	0.000155996	RALGAPB
ENSG00000131828	ENST00000422285	19.5213	1	9.94835e-06	0.000171387	PDHA1
ENSG00000124523	ENST00000681243	19.4322	1	1.04234e-05	0.000178774	SIRT5
ENSG00000204054	ENST00000663000	19.4233	1	1.04723e-05	0.000178816	LINC00963
ENSG00000100299	ENST00000216124	19.2925	1	1.12143e-05	0.000189807	ARSA
ENSG00000100299	ENST00000610191	19.2925	1	1.12143e-05	0.000189807	ARSA
ENSG00000026508	ENST00000532339	19.2535	1	1.14461e-05	0.000192323	CD44
ENSG00000136261	ENST00000258761	19.2424	1	1.15125e-05	0.000192323	BZW2
ENSG00000136261	ENST00000630952	19.2424	1	1.15125e-05	0.000192323	BZW2
ENSG00000145675	ENST00000320694	19.0606	1	1.26632e-05	0.000210402	PIK3R1
ENSG00000099219	ENST00000684950	19.0545	1	1.27037e-05	0.000210402	ERMP1
ENSG00000164877	ENST00000297508	19.027	1	1.28883e-05	0.000211508	MICALL2
ENSG00000164877	ENST00000413446	19.027	1	1.28883e-05	0.000211508	MICALL2
ENSG00000179299	ENST00000381782	19.0201	1	1.29349e-05	0.000211508	NSUN7
ENSG00000160194	ENST00000340344	19.0011	1	1.30642e-05	0.00021272	NDUFV3
ENSG00000151348	ENST00000533608	18.8696	1	1.39966e-05	0.000226716	EXT2
ENSG00000054654	ENST00000344113	18.8556	1	1.41e-05	0.000226716	SYNE2
ENSG00000054654	ENST00000674144	18.8556	1	1.41e-05	0.000226716	SYNE2
ENSG00000050405	ENST00000341247	18.646	1	1.57378e-05	0.000250959	LIMA1
ENSG00000050405	ENST00000547825	18.646	1	1.57378e-05	0.000250959	LIMA1
ENSG00000115760	ENST00000471232	18.5907	1	1.62008e-05	0.000257279	BIRC6
ENSG00000057252	ENST00000367619	18.5306	1	1.67201e-05	0.000263359	SOAT1
ENSG00000057252	ENST00000540564	18.5306	1	1.67201e-05	0.000263359	SOAT1
ENSG00000104320	ENST00000697305	18.4408	1	1.75264e-05	0.000274936	NBN
ENSG00000164975	ENST00000380821	18.4215	1	1.77048e-05	0.000276611	SNAPC3
ENSG00000055163	ENST00000521420	18.3733	1	1.81582e-05	0.000281416	CYFIP2
ENSG00000055163	ENST00000523383	18.3733	1	1.81582e-05	0.000281416	CYFIP2
ENSG00000120533	ENST00000521688	18.2933	1	1.89371e-05	0.000292313	ENY2
ENSG00000145675	ENST00000697463	18.2476	1	1.9397e-05	0.000298219	PIK3R1
ENSG00000173230	ENST00000694956	18.2181	1	1.96996e-05	0.000300478	GOLGB1
ENSG00000173230	ENST00000695007	18.2181	1	1.96996e-05	0.000300478	GOLGB1
ENSG00000133706	ENST00000505223	17.9627	1	2.25282e-05	0.000342269	LARS1
ENSG00000169136	ENST00000423777	17.826	1	2.42058e-05	0.000364883	ATF5
ENSG00000169136	ENST00000600336	17.826	1	2.42058e-05	0.000364883	ATF5
ENSG00000104973	ENST00000312865	17.7369	1	2.53663e-05	0.000379336	MED25
ENSG00000104973	ENST00000593767	17.7369	1	2.53663e-05	0.000379336	MED25
ENSG00000147548	ENST00000317025	17.7299	1	2.54595e-05	0.000379336	NSD3
ENSG00000026508	ENST00000433892	17.7205	1	2.55858e-05	0.000379752	CD44
ENSG00000176946	ENST00000402136	17.6162	1	2.70273e-05	0.000398085	THAP4
ENSG00000176946	ENST00000407315	17.6162	1	2.70273e-05	0.000398085	THAP4
ENSG00000127603	ENST00000360115	17.5072	1	2.86221e-05	0.000419971	MACF1
ENSG00000137814	ENST00000260372	17.2348	1	3.30331e-05	0.000482859	HAUS2
ENSG00000172590	ENST00000355151	17.2235	1	3.32293e-05	0.000483894	MRPL52
ENSG00000198836	ENST00000646544	17.1529	1	3.44875e-05	0.000500328	OPA1
ENSG00000171456	ENST00000375687	17.0149	1	3.70871e-05	0.000536026	ASXL1
ENSG00000113575	ENST00000703309	16.8478	1	4.04995e-05	0.000583163	PPP2CA
ENSG00000071994	ENST00000543284	16.7567	1	4.24913e-05	0.000609568	PDCD2
ENSG00000135480	ENST00000331817	16.7406	1	4.28536e-05	0.000612489	KRT7
ENSG00000185619	ENST00000362003	16.7117	1	4.35111e-05	0.000619592	PCGF3
ENSG00000158869	ENST00000490414	16.6686	1	4.45109e-05	0.000629186	FCER1G
ENSG00000158869	ENST00000289902	16.6686	1	4.45109e-05	0.000629186	FCER1G
ENSG00000101191	ENST00000395340	16.4872	1	4.89794e-05	0.000689822	DIDO1
ENSG00000149273	ENST00000527446	16.4557	1	4.97998e-05	0.000698827	RPS3
ENSG00000169567	ENST00000675372	16.3268	1	5.33035e-05	0.000745284	HINT1
ENSG00000081665	ENST00000540806	16.2858	1	5.44693e-05	0.000758834	ZNF506
ENSG00000168003	ENST00000679594	16.1251	1	5.92915e-05	0.000820093	SLC3A2
ENSG00000168003	ENST00000681657	16.1251	1	5.92915e-05	0.000820093	SLC3A2
ENSG00000130177	ENST00000356221	15.9433	1	6.52682e-05	0.000899536	CDC16
ENSG00000149273	ENST00000531188	15.8413	1	6.8883e-05	0.000945977	RPS3
ENSG00000170632	ENST00000479145	15.7559	1	7.20636e-05	0.000985152	ARMC10
ENSG00000241468	ENST00000394186	15.7478	1	7.23737e-05	0.000985152	ATP5MF
ENSG00000004455	ENST00000695602	15.7444	1	7.25015e-05	0.000985152	AK2
ENSG00000164587	ENST00000407193	15.5504	1	8.0335e-05	0.00108776	RPS14
ENSG00000147548	ENST00000316985	15.4987	1	8.25635e-05	0.00111403	NSD3
ENSG00000104343	ENST00000422906	15.4472	1	8.48423e-05	0.00114079	UBE2W
ENSG00000214941	ENST00000399277	15.4336	1	8.5454e-05	0.00114106	ZSWIM7
ENSG00000214941	ENST00000472495	15.4336	1	8.5454e-05	0.00114106	ZSWIM7
ENSG00000221983	ENST00000430157	15.3295	1	9.02948e-05	0.00119741	UBA52
ENSG00000221983	ENST00000442744	15.3295	1	9.02948e-05	0.00119741	UBA52
ENSG00000118217	ENST00000367942	15.2778	1	9.28006e-05	0.00122224	ATF6
ENSG00000118217	ENST00000679886	15.2778	1	9.28006e-05	0.00122224	ATF6
ENSG00000145740	ENST00000380860	15.2037	1	9.65131e-05	0.00126252	SLC30A5
ENSG00000145740	ENST00000396591	15.2037	1	9.65131e-05	0.00126252	SLC30A5
ENSG00000196967	ENST00000292841	15.0574	1	0.00010429	0.00135507	ZNF585A
ENSG00000196967	ENST00000588354	15.0574	1	0.00010429	0.00135507	ZNF585A
ENSG00000187244	ENST00000270233	14.9436	1	0.000110773	0.00142968	BCAM
ENSG00000187244	ENST00000611077	14.9436	1	0.000110773	0.00142968	BCAM
ENSG00000197343	ENST00000320583	14.8926	1	0.000113808	0.00145909	ZNF655
ENSG00000197343	ENST00000394163	14.8926	1	0.000113808	0.00145909	ZNF655
ENSG00000141524	ENST00000590602	14.655	1	0.000129093	0.00164957	TMC6
ENSG00000182606	ENST00000396175	14.61	1	0.000132211	0.00168162	TRAK1
ENSG00000117139	ENST00000647747	14.6063	1	0.000132473	0.00168162	KDM5B
ENSG00000169193	ENST00000307471	14.5844	1	0.000134021	0.00169015	CCDC126
ENSG00000169193	ENST00000409765	14.5844	1	0.000134021	0.00169015	CCDC126
ENSG00000131828	ENST00000540249	14.4999	1	0.000140164	0.00176187	PDHA1
ENSG00000109519	ENST00000706688	14.4676	1	0.000142595	0.0017866	GRPEL1
ENSG00000104805	ENST00000492367	14.3898	1	0.000148608	0.00185591	NUCB1
ENSG00000206503	ENST00000706904	14.3614	1	0.000150862	0.00187799	HLA-A
ENSG00000196586	ENST00000369985	14.3295	1	0.000153444	0.00189725	MYO6
ENSG00000154678	ENST00000396191	14.3241	1	0.000153885	0.00189725	PDE1C
ENSG00000154678	ENST00000396184	14.3241	1	0.000153885	0.00189725	PDE1C
ENSG00000013523	ENST00000251089	14.1289	1	0.000170698	0.00209118	ANGEL1
ENSG00000013523	ENST00000556072	14.1289	1	0.000170698	0.00209118	ANGEL1
ENSG00000013374	ENST00000568733	14.1203	1	0.000171481	0.00209413	NUB1
ENSG00000137713	ENST00000311129	14.101	1	0.000173256	0.00210372	PPP2R1B
ENSG00000125676	ENST00000464982	14.0999	1	0.000173357	0.00210372	THOC2
ENSG00000081665	ENST00000591639	14.0632	1	0.000176764	0.00213835	ZNF506
ENSG00000180104	ENST00000512944	13.8617	1	0.000196768	0.00236551	EXOC3
ENSG00000180104	ENST00000515601	13.8617	1	0.000196768	0.00236551	EXOC3
ENSG00000173821	ENST00000560083	13.7962	1	0.000203753	0.00243697	RNF213
ENSG00000239569	ENST00000687367	13.7941	1	0.000203975	0.00243697	KMT2E-AS1
ENSG00000114126	ENST00000499676	13.7064	1	0.000213719	0.0025455	TFDP2
ENSG00000129757	ENST00000414822	13.6742	1	0.000217419	0.00257127	CDKN1C
ENSG00000090863	ENST00000205061	13.6702	1	0.000217882	0.00257127	GLG1
ENSG00000090863	ENST00000422840	13.6702	1	0.000217882	0.00257127	GLG1
ENSG00000170906	ENST00000391763	13.6003	1	0.000226154	0.00266075	NDUFA3
ENSG00000120533	ENST00000521662	13.5759	1	0.000229106	0.0026873	ENY2
ENSG00000164919	ENST00000297564	13.4827	1	0.000240769	0.00281554	COX6C
ENSG00000253352	ENST00000644773	13.2895	1	0.000266897	0.00311165	TUG1
ENSG00000138629	ENST00000361351	13.2201	1	0.000276957	0.00320262	UBL7
ENSG00000138629	ENST00000567435	13.2201	1	0.000276957	0.00320262	UBL7
ENSG00000164896	ENST00000489884	13.2186	1	0.000277189	0.00320262	FASTK
ENSG00000117139	ENST00000649339	13.1226	1	0.000291756	0.00336086	KDM5B
ENSG00000196531	ENST00000356769	13.1043	1	0.000294617	0.00338372	NACA
ENSG00000129116	ENST00000507699	13.0285	1	0.000306789	0.00348702	PALLD
ENSG00000129116	ENST00000507735	13.0285	1	0.000306789	0.00348702	PALLD
ENSG00000168907	ENST00000397272	13.0258	1	0.000307227	0.00348702	PLA2G4F
ENSG00000168907	ENST00000562320	13.0258	1	0.000307227	0.00348702	PLA2G4F
ENSG00000140995	ENST00000268676	12.8683	1	0.000334187	0.00377382	DEF8
ENSG00000117602	ENST00000374395	12.8598	1	0.000335711	0.00377382	RCAN3
ENSG00000117602	ENST00000436717	12.8598	1	0.000335711	0.00377382	RCAN3
ENSG00000116288	ENST00000493678	12.8472	1	0.000337986	0.00377382	PARK7
ENSG00000114062	ENST00000636667	12.8451	1	0.000338363	0.00377382	UBE3A
ENSG00000114062	ENST00000649550	12.8451	1	0.000338363	0.00377382	UBE3A
ENSG00000232774	ENST00000229465	12.7644	1	0.000353282	0.00391757	LINC03033
ENSG00000232774	ENST00000556569	12.7644	1	0.000353282	0.00391757	LINC03033
ENSG00000130024	ENST00000339209	12.6688	1	0.000371805	0.00409941	PHF10
ENSG00000130024	ENST00000480008	12.6688	1	0.000371805	0.00409941	PHF10
ENSG00000118900	ENST00000262376	12.6178	1	0.000382097	0.00418391	UBN1
ENSG00000118900	ENST00000396658	12.6178	1	0.000382097	0.00418391	UBN1
ENSG00000164587	ENST00000312037	12.6147	1	0.000382721	0.00418391	RPS14
ENSG00000100997	ENST00000339157	12.6091	1	0.000383871	0.00418463	ABHD12
ENSG00000064042	ENST00000381753	12.6036	1	0.000385012	0.00418524	LIMCH1
ENSG00000136717	ENST00000348750	12.5835	1	0.000389165	0.00420668	BIN1
ENSG00000136717	ENST00000393040	12.5835	1	0.000389165	0.00420668	BIN1
ENSG00000267175	ENST00000666670	12.5761	1	0.000390715	0.00420769
ENSG00000169567	ENST00000304043	12.5726	1	0.000391439	0.00420769	HINT1
ENSG00000134291	ENST00000429772	12.5594	1	0.000394228	0.00422591	TMEM106C
ENSG00000114956	ENST00000418996	12.5025	1	0.000406419	0.0043253	DGUOK
ENSG00000119912	ENST00000371581	12.5004	1	0.000406863	0.0043253	IDE
ENSG00000119912	ENST00000678082	12.5004	1	0.000406863	0.0043253	IDE
ENSG00000134480	ENST00000256897	12.4934	1	0.000408392	0.00432963	CCNH
ENSG00000175274	ENST00000525680	12.4699	1	0.000413553	0.00435207	TP53I11
ENSG00000106733	ENST00000361092	12.4695	1	0.000413647	0.00435207	NMRK1
ENSG00000082014	ENST00000470588	12.4633	1	0.00041502	0.00435207	SMARCD3
ENSG00000082014	ENST00000496530	12.4633	1	0.00041502	0.00435207	SMARCD3
ENSG00000113269	ENST00000521389	12.4522	1	0.000417492	0.00436613	RNF130
ENSG00000104904	ENST00000582888	12.4323	1	0.000421978	0.00437919	OAZ1
ENSG00000104904	ENST00000602676	12.4323	1	0.000421978	0.00437919	OAZ1
ENSG00000135090	ENST00000536979	12.4315	1	0.000422146	0.00437919	TAOK3
ENSG00000185187	ENST00000332725	12.4007	1	0.000429169	0.00444012	SIGIRR
ENSG00000139044	ENST00000266383	12.3542	1	0.000439984	0.00453983	B4GALNT3
ENSG00000142599	ENST00000337907	12.3478	1	0.00044151	0.00454343	RERE
ENSG00000105793	ENST00000222511	12.299	1	0.000453207	0.0046514	GTPBP10
ENSG00000125676	ENST00000441692	12.2275	1	0.000470896	0.00482013	THOC2
ENSG00000120685	ENST00000352251	12.2036	1	0.000476982	0.00485666	PROSER1
ENSG00000120685	ENST00000625998	12.2036	1	0.000476982	0.00485666	PROSER1
ENSG00000196230	ENST00000327892	12.1883	1	0.00048089	0.00488356	TUBB
ENSG00000078304	ENST00000556260	12.1022	1	0.00050362	0.00510097	PPP2R5C
ENSG00000104081	ENST00000354670	12.046	1	0.000519036	0.00522966	BMF
ENSG00000104081	ENST00000397573	12.046	1	0.000519036	0.00522966	BMF
ENSG00000090060	ENST00000557320	11.9839	1	0.000536615	0.0053927	PAPOLA
ENSG00000198522	ENST00000264718	11.9645	1	0.000542248	0.00542108	GPN1
ENSG00000198522	ENST00000610189	11.9645	1	0.000542248	0.00542108	GPN1
ENSG00000169692	ENST00000371694	11.8086	1	0.000589589	0.00586398	AGPAT2
ENSG00000169692	ENST00000371696	11.8086	1	0.000589589	0.00586398	AGPAT2
ENSG00000017260	ENST00000513801	11.8005	1	0.000592145	0.00587426	ATP2C1
ENSG00000131724	ENST00000371666	11.6943	1	0.000626903	0.00618726	IL13RA1
ENSG00000131724	ENST00000652600	11.6943	1	0.000626903	0.00618726	IL13RA1
ENSG00000182670	ENST00000696812	11.6663	1	0.000636432	0.00626529	TTC3
ENSG00000187514	ENST00000341369	11.6454	1	0.00064361	0.00630378	PTMA
ENSG00000187514	ENST00000409115	11.6454	1	0.00064361	0.00630378	PTMA
ENSG00000154734	ENST00000676955	11.6255	1	0.000650521	0.00632499	ADAMTS1
ENSG00000135698	ENST00000258169	11.6246	1	0.000650864	0.00632499	MPHOSPH6
ENSG00000135698	ENST00000569021	11.6246	1	0.000650864	0.00632499	MPHOSPH6
ENSG00000137936	ENST00000539242	11.6157	1	0.00065397	0.00632499	BCAR3
ENSG00000137936	ENST00000260502	11.6157	1	0.00065397	0.00632499	BCAR3
ENSG00000170906	ENST00000485876	11.6059	1	0.000657434	0.0063426	NDUFA3
ENSG00000133773	ENST00000548126	11.5742	1	0.000668724	0.00641941	CCDC59
ENSG00000133773	ENST00000256151	11.5742	1	0.000668724	0.00641941	CCDC59
ENSG00000176102	ENST00000431742	11.5326	1	0.000683873	0.00654855	CSTF3
ENSG00000137731	ENST00000514385	11.4747	1	0.00070549	0.00673883	FXYD2
ENSG00000120265	ENST00000367378	11.4669	1	0.000708468	0.00675056	PCMT1
ENSG00000291136	ENST00000639153	11.4406	1	0.000718571	0.00682997	RABGEF1P1
ENSG00000172046	ENST00000398896	11.3052	1	0.000772883	0.00731019	USP19
ENSG00000172046	ENST00000692912	11.3052	1	0.000772883	0.00731019	USP19
ENSG00000118785	ENST00000684106	11.2568	1	0.000793299	0.00748494	SPP1
ENSG00000104131	ENST00000261868	11.2093	1	0.000813871	0.00764167	EIF3J
ENSG00000104131	ENST00000424492	11.2093	1	0.000813871	0.00764167	EIF3J
ENSG00000156381	ENST00000286918	11.1762	1	0.000828546	0.00774179	ANKRD9
ENSG00000156381	ENST00000559651	11.1762	1	0.000828546	0.00774179	ANKRD9
ENSG00000109519	ENST00000706689	11.1385	1	0.000845536	0.00785062	GRPEL1
ENSG00000135655	ENST00000353364	11.1368	1	0.000846296	0.00785062	USP15
ENSG00000135655	ENST00000549101	11.1368	1	0.000846296	0.00785062	USP15
ENSG00000101290	ENST00000379070	11.0648	1	0.000879817	0.00811098	CDS2
ENSG00000101290	ENST00000460006	11.0648	1	0.000879817	0.00811098	CDS2
ENSG00000165949	ENST00000621160	11.0621	1	0.000881112	0.00811098	IFI27
ENSG00000110429	ENST00000530401	11.0582	1	0.000882978	0.00811098	FBXO3
ENSG00000109323	ENST00000507358	11.0498	1	0.000886974	0.00811098	MANBA
ENSG00000109323	ENST00000647097	11.0498	1	0.000886974	0.00811098	MANBA
ENSG00000161091	ENST00000355415	11.0299	1	0.000896556	0.00815993	MFSD12
ENSG00000161091	ENST00000585788	11.0299	1	0.000896556	0.00815993	MFSD12
ENSG00000142892	ENST00000445065	10.9989	1	0.000911665	0.00825849	PIGK
ENSG00000142892	ENST00000370812	10.9989	1	0.000911665	0.00825849	PIGK
ENSG00000172795	ENST00000515408	10.9796	1	0.000921194	0.00832526	DCP2
ENSG00000108055	ENST00000685743	10.9583	1	0.000931878	0.00836761	SMC3
ENSG00000153827	ENST00000675453	10.9572	1	0.000932385	0.00836761	TRIP12
ENSG00000153827	ENST00000283943	10.9572	1	0.000932385	0.00836761	TRIP12
ENSG00000175387	ENST00000262160	10.887	1	0.000968409	0.00867075	SMAD2
ENSG00000169020	ENST00000515202	10.8428	1	0.000991781	0.00884692	ATP5ME
ENSG00000008294	ENST00000262013	10.8369	1	0.000994963	0.00884692	SPAG9
ENSG00000008294	ENST00000510283	10.8369	1	0.000994963	0.00884692	SPAG9
ENSG00000140995	ENST00000418391	10.7869	1	0.00102219	0.00903044	DEF8
ENSG00000101363	ENST00000373606	10.7824	1	0.00102471	0.00903044	MANBAL
ENSG00000101363	ENST00000397152	10.7824	1	0.00102471	0.00903044	MANBAL
ENSG00000145349	ENST00000296402	10.7728	1	0.00103002	0.00903044	CAMK2D
ENSG00000145349	ENST00000699415	10.7728	1	0.00103002	0.00903044	CAMK2D
ENSG00000120727	ENST00000265192	10.7693	1	0.00103198	0.00903044	PAIP2
ENSG00000120727	ENST00000510409	10.7693	1	0.00103198	0.00903044	PAIP2
ENSG00000197969	ENST00000360280	10.7448	1	0.00104572	0.00912993	VPS13A
ENSG00000213949	ENST00000282588	10.6991	1	0.00107188	0.00933725	ITGA1
ENSG00000134371	ENST00000367435	10.6892	1	0.00107763	0.00936618	CDC73
ENSG00000144401	ENST00000458426	10.5536	1	0.00115963	0.0100337	METTL21A
ENSG00000144401	ENST00000477919	10.5536	1	0.00115963	0.0100337	METTL21A
ENSG00000106105	ENST00000465748	10.5213	1	0.00118009	0.0101651	GARS1
ENSG00000106105	ENST00000675886	10.5213	1	0.00118009	0.0101651	GARS1
ENSG00000213949	ENST00000506275	10.5035	1	0.00119146	0.0102402	ITGA1
ENSG00000073008	ENST00000706608	10.4422	1	0.00123166	0.0105622	PVR
ENSG00000241685	ENST00000262942	10.4001	1	0.00126012	0.0107584	ARPC1A
ENSG00000241685	ENST00000477240	10.4001	1	0.00126012	0.0107584	ARPC1A
ENSG00000118785	ENST00000237623	10.3866	1	0.00126933	0.0108131	SPP1
ENSG00000100997	ENST00000465694	10.377	1	0.00127596	0.0108457	ABHD12
ENSG00000148120	ENST00000478473	10.3297	1	0.00130903	0.0111023	AOPEP
ENSG00000149177	ENST00000440289	10.2824	1	0.00134307	0.0113412	PTPRJ
ENSG00000149177	ENST00000698881	10.2824	1	0.00134307	0.0113412	PTPRJ
ENSG00000167985	ENST00000301761	10.2423	1	0.0013726	0.01154	SDHAF2
ENSG00000167985	ENST00000542074	10.2423	1	0.0013726	0.01154	SDHAF2
ENSG00000171735	ENST00000303635	10.2274	1	0.00138366	0.0116077	CAMTA1
ENSG00000145191	ENST00000491008	10.2186	1	0.00139031	0.011613	EIF2B5
ENSG00000145191	ENST00000468748	10.2186	1	0.00139031	0.011613	EIF2B5
ENSG00000103275	ENST00000397514	10.2	1	0.00140437	0.0116799	UBE2I
ENSG00000103275	ENST00000355803	10.2	1	0.00140437	0.0116799	UBE2I
ENSG00000186197	ENST00000359362	10.1581	1	0.00143667	0.0118972	EDARADD
ENSG00000186197	ENST00000642595	10.1581	1	0.00143667	0.0118972	EDARADD
ENSG00000115760	ENST00000700518	10.129	1	0.00145955	0.0120608	BIRC6
ENSG00000170185	ENST00000307017	10.1121	1	0.00147302	0.0121202	USP38
ENSG00000170185	ENST00000682469	10.1121	1	0.00147302	0.0121202	USP38
ENSG00000170846	ENST00000635031	10.0956	1	0.00148621	0.0122027	MRFAP1L2
ENSG00000243147	ENST00000296102	10.0417	1	0.00153033	0.0125117	MRPL33
ENSG00000243147	ENST00000379666	10.0417	1	0.00153033	0.0125117	MRPL33
ENSG00000014216	ENST00000533820	10.0065	1	0.00155991	0.0127266	CAPN1
ENSG00000135250	ENST00000477925	9.99927	1	0.00156602	0.0127495	SRPK2
ENSG00000165416	ENST00000310528	9.98692	1	0.00157656	0.0128083	SUGT1
ENSG00000182606	ENST00000341421	9.91193	1	0.00164211	0.0133128	TRAK1
ENSG00000197969	ENST00000643348	9.89276	1	0.0016593	0.0133997	VPS13A
ENSG00000129003	ENST00000559119	9.89224	1	0.00165977	0.0133997	VPS13C
ENSG00000135018	ENST00000376395	9.88559	1	0.00166578	0.0134201	UBQLN1
ENSG00000185187	ENST00000526395	9.80573	1	0.00173969	0.0139822	SIGIRR
ENSG00000171992	ENST00000307662	9.79864	1	0.00174641	0.0139822	SYNPO
ENSG00000171992	ENST00000394243	9.79864	1	0.00174641	0.0139822	SYNPO
ENSG00000213983	ENST00000557391	9.77426	1	0.00176972	0.0141394	AP1G2
ENSG00000291003	ENST00000619021	9.7643	1	0.00177933	0.0141576
ENSG00000291003	ENST00000690192	9.7643	1	0.00177933	0.0141576
ENSG00000203485	ENST00000398337	9.72631	1	0.00181649	0.0144235	INF2
ENSG00000184007	ENST00000489313	9.71781	1	0.00182491	0.014431	PTP4A2
ENSG00000184007	ENST00000602725	9.71781	1	0.00182491	0.014431	PTP4A2
ENSG00000185019	ENST00000217173	9.67841	1	0.00186446	0.0146501	UBOX5
ENSG00000185019	ENST00000348031	9.67841	1	0.00186446	0.0146501	UBOX5
ENSG00000145734	ENST00000508917	9.67512	1	0.0018678	0.0146501	BDP1
ENSG00000145734	ENST00000525844	9.67512	1	0.0018678	0.0146501	BDP1
ENSG00000105321	ENST00000221922	9.64841	1	0.00189516	0.0148045	CCDC9
ENSG00000105321	ENST00000643617	9.64841	1	0.00189516	0.0148045	CCDC9
ENSG00000185344	ENST00000330342	9.63131	1	0.00191289	0.0148827	ATP6V0A2
ENSG00000185344	ENST00000543687	9.63131	1	0.00191289	0.0148827	ATP6V0A2
ENSG00000197302	ENST00000316491	9.62349	1	0.00192104	0.0148861	KRBOX5
ENSG00000197302	ENST00000531864	9.62349	1	0.00192104	0.0148861	KRBOX5
ENSG00000129493	ENST00000543095	9.57123	1	0.0019765	0.0152546	HEATR5A
ENSG00000129493	ENST00000382464	9.57123	1	0.0019765	0.0152546	HEATR5A
ENSG00000130177	ENST00000252458	9.55448	1	0.00199462	0.0153638	CDC16
ENSG00000017797	ENST00000383432	9.51056	1	0.00204293	0.0156733	RALBP1
ENSG00000017797	ENST00000609094	9.51056	1	0.00204293	0.0156733	RALBP1
ENSG00000125753	ENST00000705987	9.4994	1	0.00205539	0.0157376	VASP
ENSG00000158290	ENST00000680918	9.47152	1	0.00208687	0.015947	CUL4B
ENSG00000159461	ENST00000568325	9.43104	1	0.00213343	0.0162706	AMFR
ENSG00000131323	ENST00000699897	9.40626	1	0.00216246	0.0164396	TRAF3
ENSG00000187098	ENST00000642352	9.40486	1	0.00216411	0.0164396	MITF
ENSG00000160194	ENST00000460259	9.39603	1	0.00217456	0.0164836	NDUFV3
ENSG00000171735	ENST00000473578	9.39275	1	0.00217845	0.0164836	CAMTA1
ENSG00000113013	ENST00000677693	9.38082	1	0.00219268	0.0165588	HSPA9
ENSG00000179299	ENST00000316607	9.35982	1	0.00221793	0.0167168	NSUN7
ENSG00000137713	ENST00000527614	9.30499	1	0.0022853	0.017191	PPP2R1B
ENSG00000063177	ENST00000549370	9.25508	1	0.00234843	0.0176217	RPL18
ENSG00000241484	ENST00000469342	9.25254	1	0.00235169	0.0176217	ARHGAP8
ENSG00000133114	ENST00000473119	9.18605	1	0.00243866	0.018238	GPALPP1
ENSG00000071564	ENST00000262965	9.14949	1	0.00248787	0.0185341	TCF3
ENSG00000071564	ENST00000585731	9.14949	1	0.00248787	0.0185341	TCF3
ENSG00000196167	ENST00000355430	9.10206	1	0.00255322	0.0189447	COLCA1
ENSG00000196167	ENST00000620864	9.10206	1	0.00255322	0.0189447	COLCA1
ENSG00000082438	ENST00000375458	9.09534	1	0.00256261	0.0189447	COBLL1
ENSG00000082438	ENST00000489955	9.09534	1	0.00256261	0.0189447	COBLL1
ENSG00000075790	ENST00000491150	9.04854	1	0.00262905	0.0193317	BCAP29
ENSG00000137574	ENST00000260129	9.04789	1	0.00262999	0.0193317	TGS1
ENSG00000137574	ENST00000523948	9.04789	1	0.00262999	0.0193317	TGS1
ENSG00000139116	ENST00000552961	9.01711	1	0.00267464	0.0196225	KIF21A
ENSG00000105723	ENST00000398249	8.99284	1	0.00271039	0.0198094	GSK3A
ENSG00000105723	ENST00000493059	8.99284	1	0.00271039	0.0198094	GSK3A
ENSG00000088038	ENST00000618939	8.97856	1	0.00273166	0.0199272	CNOT3
ENSG00000167397	ENST00000354895	8.95608	1	0.00276547	0.0200978	VKORC1
ENSG00000167397	ENST00000394975	8.95608	1	0.00276547	0.0200978	VKORC1
ENSG00000104343	ENST00000517608	8.91672	1	0.00282571	0.020497	UBE2W
ENSG00000170234	ENST00000307063	8.87947	1	0.00288396	0.0208412	PWWP2A
ENSG00000170234	ENST00000456329	8.87947	1	0.00288396	0.0208412	PWWP2A
ENSG00000100401	ENST00000356244	8.85882	1	0.00291676	0.0209903	RANGAP1
ENSG00000100401	ENST00000705116	8.85882	1	0.00291676	0.0209903	RANGAP1
ENSG00000033170	ENST00000342677	8.84393	1	0.00294065	0.0209903	FUT8
ENSG00000128272	ENST00000337304	8.84279	1	0.00294248	0.0209903	ATF4
ENSG00000128272	ENST00000674920	8.84279	1	0.00294248	0.0209903	ATF4
ENSG00000185619	ENST00000620529	8.83584	1	0.00295372	0.0209903	PCGF3
ENSG00000149923	ENST00000279387	8.83346	1	0.00295757	0.0209903	PPP4C
ENSG00000149923	ENST00000627746	8.83346	1	0.00295757	0.0209903	PPP4C
ENSG00000009954	ENST00000339594	8.83259	1	0.00295898	0.0209903	BAZ1B
ENSG00000009954	ENST00000404251	8.83259	1	0.00295898	0.0209903	BAZ1B
ENSG00000141627	ENST00000269445	8.78469	1	0.00303769	0.0214697	DYM
ENSG00000141627	ENST00000442713	8.78469	1	0.00303769	0.0214697	DYM
ENSG00000157657	ENST00000374126	8.76221	1	0.00307536	0.0216566	ZNF618
ENSG00000157657	ENST00000615615	8.76221	1	0.00307536	0.0216566	ZNF618
ENSG00000161011	ENST00000360718	8.74436	1	0.00310561	0.0217901	SQSTM1
ENSG00000161011	ENST00000389805	8.74436	1	0.00310561	0.0217901	SQSTM1
ENSG00000005483	ENST00000473063	8.72693	1	0.00313543	0.0219594	KMT2E
ENSG00000033170	ENST00000360689	8.68351	1	0.00321102	0.0224481	FUT8
ENSG00000054967	ENST00000539134	8.6667	1	0.00324077	0.0225743	RELT
ENSG00000054967	ENST00000545886	8.6667	1	0.00324077	0.0225743	RELT
ENSG00000166173	ENST00000299213	8.64032	1	0.00328804	0.0228211	LARP6
ENSG00000166173	ENST00000344870	8.64032	1	0.00328804	0.0228211	LARP6
ENSG00000174851	ENST00000359461	8.62729	1	0.00331164	0.0229026	YIF1A
ENSG00000174851	ENST00000376901	8.62729	1	0.00331164	0.0229026	YIF1A
ENSG00000146457	ENST00000358372	8.5977	1	0.00336587	0.0231493	WTAP
ENSG00000146457	ENST00000650096	8.5977	1	0.00336587	0.0231493	WTAP
ENSG00000127838	ENST00000248451	8.59476	1	0.00337132	0.0231493	PNKD
ENSG00000127838	ENST00000273077	8.59476	1	0.00337132	0.0231493	PNKD
ENSG00000147403	ENST00000344746	8.58363	1	0.00339198	0.0232086	RPL10
ENSG00000147403	ENST00000467168	8.58363	1	0.00339198	0.0232086	RPL10
ENSG00000257103	ENST00000544216	8.57448	1	0.00340907	0.0232431	LSM14A
ENSG00000257103	ENST00000588582	8.57448	1	0.00340907	0.0232431	LSM14A
ENSG00000102572	ENST00000539966	8.52788	1	0.00349747	0.0238037	STK24
ENSG00000196465	ENST00000550550	8.48823	1	0.00357451	0.0242474	MYL6B
ENSG00000234456	ENST00000668474	8.48787	1	0.00357522	0.0242474	MAGI2-AS3
ENSG00000147862	ENST00000543693	8.46887	1	0.00361277	0.0244591	NFIB
ENSG00000116198	ENST00000484420	8.43245	1	0.00368583	0.02491	CEP104
ENSG00000142089	ENST00000399808	8.41298	1	0.00372552	0.0251342	IFITM3
ENSG00000053254	ENST00000345097	8.40533	1	0.00374123	0.0251962	FOXN3
ENSG00000115129	ENST00000238721	8.37057	1	0.00381347	0.0256379	TP53I3
ENSG00000185442	ENST00000327355	8.35494	1	0.0038464	0.0257695	FAM174B
ENSG00000185442	ENST00000554082	8.35494	1	0.0038464	0.0257695	FAM174B
ENSG00000065809	ENST00000378470	8.34859	1	0.00385986	0.0258149	FAM107B
ENSG00000112514	ENST00000374500	8.32261	1	0.00391546	0.0261415	CUTA
ENSG00000101160	ENST00000681011	8.24822	1	0.00407919	0.0271875	CTSZ
ENSG00000143977	ENST00000272348	8.23178	1	0.0041163	0.0273405	SNRPG
ENSG00000143977	ENST00000429728	8.23178	1	0.0041163	0.0273405	SNRPG
ENSG00000160194	ENST00000354250	8.15897	1	0.00428488	0.0284113	NDUFV3
ENSG00000273084	ENST00000608012	8.12182	1	0.00437357	0.0289	LINC03073
ENSG00000273084	ENST00000609130	8.12182	1	0.00437357	0.0289	LINC03073
ENSG00000164543	ENST00000474211	8.09188	1	0.00444639	0.029331	STK17A
ENSG00000138709	ENST00000326639	8.05041	1	0.00454934	0.0299589	LARP1B
ENSG00000134291	ENST00000552561	8.0349	1	0.00458846	0.030165	TMEM106C
ENSG00000083312	ENST00000680533	8.01416	1	0.00464131	0.0304605	TNPO1
ENSG00000219200	ENST00000552176	8.00194	1	0.00467272	0.0306147	RNASEK
ENSG00000083720	ENST00000196371	7.97234	1	0.00474975	0.0310666	OXCT1
ENSG00000183283	ENST00000604900	7.94154	1	0.00483127	0.0314407	DAZAP2
ENSG00000177697	ENST00000397420	7.94149	1	0.00483139	0.0314407	CD151
ENSG00000177697	ENST00000397421	7.94149	1	0.00483139	0.0314407	CD151
ENSG00000167384	ENST00000221327	7.90769	1	0.00492252	0.031926	ZNF180
ENSG00000167384	ENST00000391956	7.90769	1	0.00492252	0.031926	ZNF180
ENSG00000155506	ENST00000688232	7.89747	1	0.00495039	0.032053	LARP1
ENSG00000103005	ENST00000565151	7.87731	1	0.0050059	0.0323039	USB1
ENSG00000103005	ENST00000566082	7.87731	1	0.0050059	0.0323039	USB1
ENSG00000101181	ENST00000488748	7.85774	1	0.00506036	0.0326009	MTG2
ENSG00000018189	ENST00000381006	7.80042	1	0.00522342	0.0335953	RUFY3
ENSG00000100852	ENST00000216743	7.78403	1	0.00527101	0.0337609	ARHGAP5
ENSG00000138835	ENST00000695401	7.78252	1	0.00527541	0.0337609	RGS3
ENSG00000138835	ENST00000485822	7.78252	1	0.00527541	0.0337609	RGS3
ENSG00000103460	ENST00000219746	7.77014	1	0.00531171	0.0338808	TOX3
ENSG00000103460	ENST00000566696	7.77014	1	0.00531171	0.0338808	TOX3
ENSG00000006125	ENST00000610402	7.75287	1	0.00536271	0.0340934	AP2B1
ENSG00000006125	ENST00000621914	7.75287	1	0.00536271	0.0340934	AP2B1
ENSG00000177600	ENST00000321153	7.73114	1	0.00542765	0.0344495	RPLP2
ENSG00000240891	ENST00000474484	7.71926	1	0.00546348	0.0345633	PLCXD2
ENSG00000240891	ENST00000636933	7.71926	1	0.00546348	0.0345633	PLCXD2
ENSG00000130529	ENST00000595071	7.67802	1	0.00558974	0.0352464	TRPM4
ENSG00000130529	ENST00000599628	7.67802	1	0.00558974	0.0352464	TRPM4
ENSG00000197046	ENST00000389474	7.65969	1	0.00564683	0.0354904	SIGLEC15
ENSG00000197046	ENST00000593178	7.65969	1	0.00564683	0.0354904	SIGLEC15
ENSG00000071082	ENST00000409028	7.59081	1	0.00586666	0.0368121	RPL31
ENSG00000214078	ENST00000397443	7.57087	1	0.0059319	0.0370333	CPNE1
ENSG00000105701	ENST00000544835	7.56328	1	0.00595694	0.0370333	FKBP8
ENSG00000105701	ENST00000597960	7.56328	1	0.00595694	0.0370333	FKBP8
ENSG00000162631	ENST00000294649	7.55989	1	0.00596816	0.0370333	NTNG1
ENSG00000162631	ENST00000370067	7.55989	1	0.00596816	0.0370333	NTNG1
ENSG00000138448	ENST00000261023	7.55961	1	0.00596909	0.0370333	ITGAV
ENSG00000138448	ENST00000696936	7.55961	1	0.00596909	0.0370333	ITGAV
ENSG00000197448	ENST00000479303	7.54622	1	0.00601362	0.0372497	GSTK1
ENSG00000102804	ENST00000261489	7.53826	1	0.00604024	0.0372948	TSC22D1
ENSG00000102804	ENST00000458659	7.53826	1	0.00604024	0.0372948	TSC22D1
ENSG00000166165	ENST00000555039	7.52205	1	0.00609481	0.0375717	CKB
ENSG00000108639	ENST00000592456	7.51568	1	0.0061164	0.0375847	SYNGR2
ENSG00000108639	ENST00000225777	7.51568	1	0.0061164	0.0375847	SYNGR2
ENSG00000185432	ENST00000332160	7.47875	1	0.00624315	0.0382704	TMT1A
ENSG00000115414	ENST00000492816	7.4774	1	0.00624783	0.0382704	FN1
ENSG00000257923	ENST00000437600	7.47048	1	0.00627188	0.0382962	CUX1
ENSG00000257923	ENST00000645010	7.47048	1	0.00627188	0.0382962	CUX1
ENSG00000026508	ENST00000263398	7.4583	1	0.00631448	0.0384954	CD44
ENSG00000135090	ENST00000392533	7.44014	1	0.00637849	0.0388243	TAOK3
ENSG00000108848	ENST00000240304	7.4262	1	0.00642809	0.0389782	LUC7L3
ENSG00000108848	ENST00000505658	7.4262	1	0.00642809	0.0389782	LUC7L3
ENSG00000177426	ENST00000551541	7.42453	1	0.00643408	0.0389782	TGIF1
ENSG00000072121	ENST00000554557	7.41427	1	0.00647085	0.0390783	ZFYVE26
ENSG00000072121	ENST00000678386	7.41427	1	0.00647085	0.0390783	ZFYVE26
ENSG00000167797	ENST00000301488	7.38797	1	0.00656617	0.0395302	CDK2AP2
ENSG00000167797	ENST00000525402	7.38797	1	0.00656617	0.0395302	CDK2AP2
ENSG00000179010	ENST00000512914	7.37274	1	0.00662199	0.0398042	MRFAP1
ENSG00000111011	ENST00000532695	7.3518	1	0.00669956	0.0401454	RSRC2
ENSG00000111011	ENST00000331738	7.3518	1	0.00669956	0.0401454	RSRC2
ENSG00000100711	ENST00000311141	7.34258	1	0.00673401	0.0402268	ZFYVE21
ENSG00000100711	ENST00000555501	7.34258	1	0.00673401	0.0402268	ZFYVE21
ENSG00000134779	ENST00000590842	7.33686	1	0.00675549	0.0402545	TPGS2
ENSG00000142864	ENST00000361219	7.33302	1	0.00676993	0.0402545	SERBP1
ENSG00000142864	ENST00000370995	7.33302	1	0.00676993	0.0402545	SERBP1
ENSG00000176915	ENST00000542282	7.29654	1	0.00690875	0.040976	ANKLE2
ENSG00000100714	ENST00000697177	7.29556	1	0.00691251	0.040976	MTHFD1
ENSG00000099219	ENST00000690284	7.27047	1	0.00700975	0.0413768	ERMP1
ENSG00000055118	ENST00000330883	7.26982	1	0.00701229	0.0413768	KCNH2
ENSG00000055118	ENST00000532957	7.26982	1	0.00701229	0.0413768	KCNH2
ENSG00000244687	ENST00000371677	7.21883	1	0.00721425	0.0424387	UBE2V1
ENSG00000244687	ENST00000371674	7.21883	1	0.00721425	0.0424387	UBE2V1
ENSG00000164587	ENST00000519690	7.14607	1	0.00751286	0.044128	RPS14
ENSG00000158528	ENST00000456331	7.09977	1	0.00770937	0.0451449	PPP1R9A
ENSG00000158528	ENST00000433881	7.09977	1	0.00770937	0.0451449	PPP1R9A
ENSG00000138036	ENST00000260605	7.08678	1	0.00776546	0.0453225	DYNC2LI1
ENSG00000138036	ENST00000398823	7.08678	1	0.00776546	0.0453225	DYNC2LI1
ENSG00000040341	ENST00000355780	7.0846	1	0.00777494	0.0453225	STAU2
ENSG00000131981	ENST00000254301	7.05043	1	0.0079246	0.0460558	LGALS3
ENSG00000131981	ENST00000556438	7.05043	1	0.0079246	0.0460558	LGALS3
ENSG00000198380	ENST00000674507	7.02161	1	0.00805319	0.0467327	GFPT1
ENSG00000106526	ENST00000478393	6.96358	1	0.00831853	0.0481045	ACTR3C
ENSG00000106526	ENST00000683684	6.96358	1	0.00831853	0.0481045	ACTR3C
ENSG00000247556	ENST00000500949	6.96177	1	0.00832698	0.0481045	OIP5-AS1
ENSG00000135316	ENST00000678618	6.93888	1	0.00843421	0.0486512	SYNCRIP
ENSG00000123552	ENST00000329966	6.88589	1	0.00868786	0.0500395	USP45
ENSG00000153207	ENST00000470300	6.83301	1	0.00894883	0.0513101	AHCTF1
ENSG00000153207	ENST00000648844	6.83301	1	0.00894883	0.0513101	AHCTF1
ENSG00000169375	ENST00000394947	6.83045	1	0.00896166	0.0513101	SIN3A
ENSG00000169375	ENST00000704310	6.83045	1	0.00896166	0.0513101	SIN3A
ENSG00000163703	ENST00000682372	6.80441	1	0.00909331	0.0519868	CRELD1
ENSG00000139343	ENST00000266735	6.76616	1	0.00929026	0.0529559	SNRPF
ENSG00000139343	ENST00000549580	6.76616	1	0.00929026	0.0529559	SNRPF
ENSG00000113522	ENST00000378823	6.75515	1	0.00934775	0.0531266	RAD50
ENSG00000113522	ENST00000651249	6.75515	1	0.00934775	0.0531266	RAD50
ENSG00000128609	ENST00000355749	6.73997	1	0.00942764	0.0534233	NDUFA5
ENSG00000128609	ENST00000676730	6.73997	1	0.00942764	0.0534233	NDUFA5
ENSG00000078124	ENST00000532485	6.73183	1	0.00947073	0.0535103	ACER3
ENSG00000078124	ENST00000680624	6.73183	1	0.00947073	0.0535103	ACER3
ENSG00000141458	ENST00000591107	6.70193	1	0.00963087	0.0543356	NPC1
ENSG00000120594	ENST00000377242	6.68857	1	0.00970328	0.0545845	PLXDC2
ENSG00000120594	ENST00000377252	6.68857	1	0.00970328	0.0545845	PLXDC2
ENSG00000179832	ENST00000528919	6.66291	1	0.00984399	0.0552603	MROH1
ENSG00000141867	ENST00000371835	6.65921	1	0.00986447	0.0552603	BRD4
ENSG00000137288	ENST00000607484	6.65628	1	0.00988069	0.0552603	UQCC2
ENSG00000137288	ENST00000606961	6.65628	1	0.00988069	0.0552603	UQCC2
ENSG00000176102	ENST00000323959	6.63897	1	0.00997713	0.0557189	CSTF3
ENSG00000163682	ENST00000295955	6.63381	1	0.0100061	0.0557221	RPL9
ENSG00000168936	ENST00000303277	6.63011	1	0.0100269	0.0557221	TMEM129
ENSG00000168936	ENST00000382936	6.63011	1	0.0100269	0.0557221	TMEM129
ENSG00000167996	ENST00000273550	6.62603	1	0.0100499	0.0557221	FTH1
ENSG00000167996	ENST00000532829	6.62603	1	0.0100499	0.0557221	FTH1
ENSG00000275066	ENST00000612223	6.60743	1	0.0101554	0.0561457	SYNRG
ENSG00000275066	ENST00000621136	6.60743	1	0.0101554	0.0561457	SYNRG
ENSG00000142444	ENST00000270502	6.59926	1	0.0102021	0.0562428	TIMM29
ENSG00000142444	ENST00000593162	6.59926	1	0.0102021	0.0562428	TIMM29
ENSG00000164346	ENST00000296802	6.58446	1	0.0102873	0.0564531	NSA2
ENSG00000164346	ENST00000610426	6.58446	1	0.0102873	0.0564531	NSA2
ENSG00000125818	ENST00000335877	6.58247	1	0.0102988	0.0564531	PSMF1
ENSG00000125818	ENST00000652336	6.58247	1	0.0102988	0.0564531	PSMF1
ENSG00000184220	ENST00000421999	6.57385	1	0.0103488	0.0565665	CMSS1
ENSG00000184220	ENST00000494412	6.57385	1	0.0103488	0.0565665	CMSS1
ENSG00000155330	ENST00000285697	6.53611	1	0.0105706	0.0576159	C16orf87
ENSG00000155330	ENST00000394806	6.53611	1	0.0105706	0.0576159	C16orf87
ENSG00000196230	ENST00000681421	6.53355	1	0.0105858	0.0576175	TUBB
ENSG00000163697	ENST00000295974	6.51327	1	0.0107072	0.0580098	APBB2
ENSG00000163697	ENST00000502841	6.51327	1	0.0107072	0.0580098	APBB2
ENSG00000170144	ENST00000676762	6.51147	1	0.0107181	0.0580098	HNRNPA3
ENSG00000170144	ENST00000392524	6.51147	1	0.0107181	0.0580098	HNRNPA3
ENSG00000137710	ENST00000645495	6.49661	1	0.010808	0.0584149	RDX
ENSG00000133112	ENST00000616577	6.49172	1	0.0108378	0.0584937	TPT1
ENSG00000135317	ENST00000683763	6.43662	1	0.0111791	0.0602518	SNX14
ENSG00000126012	ENST00000452825	6.40887	1	0.0113552	0.0611153	KDM5C
ENSG00000183828	ENST00000392568	6.37875	1	0.0115495	0.0619881	NUDT14
ENSG00000183828	ENST00000550912	6.37875	1	0.0115495	0.0619881	NUDT14
ENSG00000141252	ENST00000681217	6.36613	1	0.0116319	0.0622572	VPS53
ENSG00000141252	ENST00000681160	6.36613	1	0.0116319	0.0622572	VPS53
ENSG00000088247	ENST00000600480	6.34349	1	0.0117813	0.0628824	KHSRP
ENSG00000088247	ENST00000398148	6.34349	1	0.0117813	0.0628824	KHSRP
ENSG00000112139	ENST00000478143	6.32419	1	0.0119102	0.0634827	MDGA1
ENSG00000095906	ENST00000262302	6.31345	1	0.0119826	0.0636924	NUBP2
ENSG00000095906	ENST00000568834	6.31345	1	0.0119826	0.0636924	NUBP2
ENSG00000151116	ENST00000396197	6.30179	1	0.0120616	0.0639364	UEVLD
ENSG00000151116	ENST00000540666	6.30179	1	0.0120616	0.0639364	UEVLD
ENSG00000265241	ENST00000369307	6.27737	1	0.0122289	0.0646459	RBM8A
ENSG00000265241	ENST00000583313	6.27737	1	0.0122289	0.0646459	RBM8A
ENSG00000059377	ENST00000481440	6.26057	1	0.0123454	0.0651723	TBXAS1
ENSG00000112414	ENST00000230173	6.24553	1	0.0124507	0.0655489	ADGRG6
ENSG00000112414	ENST00000367608	6.24553	1	0.0124507	0.0655489	ADGRG6
ENSG00000148498	ENST00000545260	6.242	1	0.0124755	0.06559	PARD3
ENSG00000246705	ENST00000501744	6.22252	1	0.0126136	0.0659872	H2AJ
ENSG00000246705	ENST00000544848	6.22252	1	0.0126136	0.0659872	H2AJ
ENSG00000049618	ENST00000636930	6.22169	1	0.0126195	0.0659872	ARID1B
ENSG00000049618	ENST00000637933	6.22169	1	0.0126195	0.0659872	ARID1B
ENSG00000170571	ENST00000303221	6.19221	1	0.0128314	0.0669139	EMB
ENSG00000170571	ENST00000505896	6.19221	1	0.0128314	0.0669139	EMB
ENSG00000104886	ENST00000326631	6.17697	1	0.0129424	0.0672521	PLEKHJ1
ENSG00000104886	ENST00000587962	6.17697	1	0.0129424	0.0672521	PLEKHJ1
ENSG00000141458	ENST00000593280	6.17613	1	0.0129485	0.0672521	NPC1
ENSG00000237765	ENST00000422728	6.14699	1	0.0131636	0.0681643	FAM200B
ENSG00000130347	ENST00000369063	6.14517	1	0.0131771	0.0681643	RTN4IP1
ENSG00000130347	ENST00000493619	6.14517	1	0.0131771	0.0681643	RTN4IP1
ENSG00000129055	ENST00000354910	6.11902	1	0.0133735	0.0689949	ANAPC13
ENSG00000129055	ENST00000510994	6.11902	1	0.0133735	0.0689949	ANAPC13
ENSG00000131503	ENST00000435794	6.08363	1	0.013644	0.0702967	ANKHD1
ENSG00000010404	ENST00000340855	6.06787	1	0.0137662	0.0707376	IDS
ENSG00000010404	ENST00000464251	6.06787	1	0.0137662	0.0707376	IDS
ENSG00000166401	ENST00000295211	6.05294	1	0.0138832	0.0709635	SERPINB8
ENSG00000166401	ENST00000397985	6.05294	1	0.0138832	0.0709635	SERPINB8
ENSG00000087095	ENST00000582037	6.05286	1	0.0138838	0.0709635	NLK
ENSG00000087095	ENST00000407008	6.05286	1	0.0138838	0.0709635	NLK
ENSG00000162814	ENST00000366933	6.01876	1	0.0141546	0.0721568	SPATA17
ENSG00000162814	ENST00000471021	6.01876	1	0.0141546	0.0721568	SPATA17
ENSG00000105221	ENST00000424901	6.00474	1	0.0142675	0.0725406	AKT2
ENSG00000105221	ENST00000392038	6.00474	1	0.0142675	0.0725406	AKT2
ENSG00000080815	ENST00000324501	5.99182	1	0.0143724	0.0728463	PSEN1
ENSG00000080815	ENST00000697915	5.99182	1	0.0143724	0.0728463	PSEN1
ENSG00000101365	ENST00000380843	5.99036	1	0.0143843	0.0728463	IDH3B
ENSG00000101191	ENST00000266070	5.9779	1	0.0144862	0.0732664	DIDO1
ENSG00000133703	ENST00000690406	5.94599	1	0.0147508	0.0745071	KRAS
ENSG00000054148	ENST00000497413	5.93756	1	0.0148216	0.0747665	PHPT1
ENSG00000064042	ENST00000515785	5.93151	1	0.0148725	0.0749255	LIMCH1
ENSG00000228521	ENST00000454149	5.92282	1	0.0149461	0.0751508
ENSG00000272888	ENST00000557682	5.92163	1	0.0149561	0.0751508	CHASERR
ENSG00000040341	ENST00000522695	5.91346	1	0.0150257	0.0754019	STAU2
ENSG00000099810	ENST00000580900	5.86877	1	0.0154118	0.077108	MTAP
ENSG00000099810	ENST00000644715	5.86877	1	0.0154118	0.077108	MTAP
ENSG00000091436	ENST00000338983	5.86492	1	0.0154456	0.077108	MAP3K20
ENSG00000091436	ENST00000375213	5.86492	1	0.0154456	0.077108	MAP3K20
ENSG00000172795	ENST00000389063	5.84341	1	0.0156355	0.0779456	DCP2
ENSG00000104518	ENST00000262580	5.83909	1	0.015674	0.0779456	GSDMD
ENSG00000104518	ENST00000525208	5.83909	1	0.015674	0.0779456	GSDMD
ENSG00000161249	ENST00000470746	5.83394	1	0.0157199	0.0780736	DMKN
ENSG00000151612	ENST00000655597	5.82841	1	0.0157694	0.0782186	ZNF827
ENSG00000071054	ENST00000421882	5.82172	1	0.0158294	0.0784156	MAP4K4
ENSG00000135018	ENST00000533705	5.79838	1	0.0160409	0.0793615	UBQLN1
ENSG00000120802	ENST00000266732	5.75788	1	0.0164149	0.0810039	TMPO
ENSG00000120802	ENST00000556029	5.75788	1	0.0164149	0.0810039	TMPO
ENSG00000177576	ENST00000318240	5.74653	1	0.0165213	0.0813208	C18orf32
ENSG00000177576	ENST00000613385	5.74653	1	0.0165213	0.0813208	C18orf32
ENSG00000110700	ENST00000526895	5.73985	1	0.0165842	0.0814763	RPS13
ENSG00000132604	ENST00000569584	5.7387	1	0.0165951	0.0814763	TERF2
ENSG00000142089	ENST00000681198	5.69702	1	0.0169937	0.0831717	IFITM3
ENSG00000247121	ENST00000669694	5.69585	1	0.017005	0.0831717
ENSG00000247121	ENST00000702626	5.69585	1	0.017005	0.0831717
ENSG00000090905	ENST00000395799	5.69111	1	0.017051	0.0831858	TNRC6A
ENSG00000090905	ENST00000491718	5.69111	1	0.017051	0.0831858	TNRC6A
ENSG00000154124	ENST00000284274	5.67691	1	0.0171896	0.083577	OTULIN
ENSG00000154124	ENST00000697367	5.67691	1	0.0171896	0.083577	OTULIN
ENSG00000124839	ENST00000264601	5.67403	1	0.0172179	0.083577	RAB17
ENSG00000124839	ENST00000392001	5.67403	1	0.0172179	0.083577	RAB17
ENSG00000197779	ENST00000338637	5.66144	1	0.0173419	0.0839678	ZNF81
ENSG00000197779	ENST00000483520	5.66144	1	0.0173419	0.0839678	ZNF81
ENSG00000038219	ENST00000040738	5.64714	1	0.0174838	0.0844432	BOD1L1
ENSG00000038219	ENST00000482713	5.64714	1	0.0174838	0.0844432	BOD1L1
ENSG00000146909	ENST00000275820	5.63341	1	0.0176214	0.0848044	NOM1
ENSG00000146909	ENST00000469271	5.63341	1	0.0176214	0.0848044	NOM1
ENSG00000071054	ENST00000350878	5.63309	1	0.0176245	0.0848044	MAP4K4
ENSG00000142235	ENST00000598924	5.62582	1	0.0176978	0.084945	LMTK3
ENSG00000142235	ENST00000648216	5.62582	1	0.0176978	0.084945	LMTK3
ENSG00000161249	ENST00000462538	5.61765	1	0.0177805	0.0852358	DMKN
ENSG00000113575	ENST00000703354	5.61169	1	0.017841	0.0854201	PPP2CA
ENSG00000111859	ENST00000379446	5.60017	1	0.0179587	0.0857706	NEDD9
ENSG00000111859	ENST00000620854	5.60017	1	0.0179587	0.0857706	NEDD9
ENSG00000099219	ENST00000688887	5.59238	1	0.0180387	0.0860463	ERMP1
ENSG00000184047	ENST00000464942	5.5783	1	0.0181844	0.0865271	DIABLO
ENSG00000184047	ENST00000489781	5.5783	1	0.0181844	0.0865271	DIABLO
ENSG00000159884	ENST00000378409	5.56312	1	0.0183427	0.0870717	CCDC107
ENSG00000291093	ENST00000684815	5.563	1	0.018344	0.0870717	SVIL-AS1
ENSG00000115414	ENST00000498719	5.55244	1	0.018455	0.0874911	FN1
ENSG00000172809	ENST00000584577	5.54007	1	0.0185858	0.0880032	RPL38
ENSG00000152242	ENST00000615052	5.5357	1	0.0186323	0.0880075	ARK2N
ENSG00000152242	ENST00000619301	5.5357	1	0.0186323	0.0880075	ARK2N
ENSG00000196776	ENST00000361309	5.52542	1	0.0187421	0.0884178	CD47
ENSG00000177337	ENST00000576606	5.5192	1	0.0188089	0.0886246	DLGAP1-AS1
ENSG00000197956	ENST00000368719	5.50149	1	0.0190003	0.0892183	S100A6
ENSG00000197956	ENST00000496817	5.50149	1	0.0190003	0.0892183	S100A6
ENSG00000118096	ENST00000264021	5.50112	1	0.0190043	0.0892183	IFT46
ENSG00000116288	ENST00000338639	5.49347	1	0.0190876	0.0893818	PARK7
ENSG00000049769	ENST00000055335	5.48965	1	0.0191294	0.0893818	PPP1R3F
ENSG00000049769	ENST00000652102	5.48965	1	0.0191294	0.0893818	PPP1R3F
ENSG00000257303	ENST00000549565	5.48732	1	0.0191549	0.0893818	CNPY2-AS1
ENSG00000257303	ENST00000660360	5.48732	1	0.0191549	0.0893818	CNPY2-AS1
ENSG00000167291	ENST00000310924	5.47829	1	0.019254	0.0896277	TBC1D16
ENSG00000167291	ENST00000576768	5.47829	1	0.019254	0.0896277	TBC1D16
ENSG00000165169	ENST00000378578	5.47093	1	0.0193353	0.0897383	DYNLT3
ENSG00000165169	ENST00000378581	5.47093	1	0.0193353	0.0897383	DYNLT3
ENSG00000166920	ENST00000344300	5.46362	1	0.0194164	0.0897383	C15orf48
ENSG00000166920	ENST00000396650	5.46362	1	0.0194164	0.0897383	C15orf48
ENSG00000149782	ENST00000540288	5.46354	1	0.0194173	0.0897383	PLCB3
ENSG00000149782	ENST00000325234	5.46354	1	0.0194173	0.0897383	PLCB3
ENSG00000103496	ENST00000313843	5.457	1	0.0194901	0.0898103	STX4
ENSG00000143158	ENST00000367846	5.45587	1	0.0195027	0.0898103	MPC2
ENSG00000143158	ENST00000271373	5.45587	1	0.0195027	0.0898103	MPC2
ENSG00000100697	ENST00000343455	5.43222	1	0.0197685	0.0908174	DICER1
ENSG00000100697	ENST00000696920	5.43222	1	0.0197685	0.0908174	DICER1
ENSG00000134291	ENST00000256686	5.39555	1	0.0201882	0.0926351	TMEM106C
ENSG00000078061	ENST00000377045	5.37702	1	0.0204038	0.0934022	ARAF
ENSG00000078061	ENST00000377039	5.37702	1	0.0204038	0.0934022	ARAF
ENSG00000196305	ENST00000682521	5.36759	1	0.0205142	0.0936494	IARS1
ENSG00000196305	ENST00000684101	5.36759	1	0.0205142	0.0936494	IARS1
ENSG00000120265	ENST00000367384	5.36387	1	0.0205581	0.0936494	PCMT1
ENSG00000133460	ENST00000316185	5.35946	1	0.0206101	0.0936494	SLC2A11
ENSG00000133460	ENST00000467660	5.35946	1	0.0206101	0.0936494	SLC2A11
ENSG00000103528	ENST00000355377	5.35798	1	0.0206276	0.0936494	SYT17
ENSG00000103528	ENST00000568115	5.35798	1	0.0206276	0.0936494	SYT17
ENSG00000141867	ENST00000594842	5.34811	1	0.0207448	0.0940707	BRD4
ENSG00000183426	ENST00000472413	5.32805	1	0.0209849	0.0950477	NPIPA1
ENSG00000082458	ENST00000374355	5.31953	1	0.0210877	0.0952229	DLG3
ENSG00000082458	ENST00000542398	5.31953	1	0.0210877	0.0952229	DLG3
ENSG00000100036	ENST00000343605	5.31668	1	0.0211223	0.0952229	SLC35E4
ENSG00000100036	ENST00000406566	5.31668	1	0.0211223	0.0952229	SLC35E4
ENSG00000152944	ENST00000621885	5.30373	1	0.0212799	0.0957098	MED21
ENSG00000152944	ENST00000282892	5.30373	1	0.0212799	0.0957098	MED21
ENSG00000272888	ENST00000692976	5.28616	1	0.0214955	0.0965671	CHASERR
ENSG00000169436	ENST00000303045	5.27644	1	0.0216159	0.0967939	COL22A1
ENSG00000169436	ENST00000341807	5.27644	1	0.0216159	0.0967939	COL22A1
ENSG00000168894	ENST00000306368	5.27386	1	0.0216479	0.0967939	RNF181
ENSG00000168894	ENST00000443647	5.27386	1	0.0216479	0.0967939	RNF181
ENSG00000156011	ENST00000327040	5.26996	1	0.0216965	0.0967939	PSD3
ENSG00000156011	ENST00000428502	5.26996	1	0.0216965	0.0967939	PSD3
ENSG00000125691	ENST00000479035	5.25908	1	0.0218325	0.0972885	RPL23
ENSG00000179364	ENST00000447393	5.2516	1	0.0219266	0.0975302	PACS2
ENSG00000167671	ENST00000591919	5.25075	1	0.0219373	0.0975302	UBXN6
ENSG00000219200	ENST00000552039	5.2398	1	0.0220758	0.0980327	RNASEK
ENSG00000185658	ENST00000333229	5.2371	1	0.0221101	0.0980722	BRWD1
ENSG00000164919	ENST00000520468	5.21616	1	0.0223779	0.0991463	COX6C
ENSG00000077684	ENST00000226319	5.20809	1	0.022482	0.099379	JADE1
ENSG00000077684	ENST00000413543	5.20809	1	0.022482	0.099379	JADE1
ENSG00000065809	ENST00000468747	5.19991	1	0.0225881	0.0997339	FAM107B
ENSG00000269893	ENST00000602520	5.19434	1	0.0226605	0.0999394	SNHG8
ENSG00000133321	ENST00000255688	5.17719	1	0.0228853	0.1007	PLAAT4
ENSG00000133321	ENST00000537871	5.17719	1	0.0228853	0.1007	PLAAT4
ENSG00000111058	ENST00000548058	5.16463	1	0.0230514	0.101118	ACSS3
ENSG00000111058	ENST00000548324	5.16463	1	0.0230514	0.101118	ACSS3
ENSG00000103942	ENST00000304231	5.1621	1	0.0230849	0.101118	HOMER2
ENSG00000103942	ENST00000558090	5.1621	1	0.0230849	0.101118	HOMER2
ENSG00000179010	ENST00000382581	5.15655	1	0.0231588	0.101293	MRFAP1
ENSG00000291158	ENST00000617712	5.15515	1	0.0231775	0.101293	LINC00869
ENSG00000064042	ENST00000512820	5.15045	1	0.0232403	0.101453	LIMCH1
ENSG00000184277	ENST00000619579	5.14541	1	0.0233079	0.101633	TM2D3
ENSG00000119969	ENST00000698800	5.14016	1	0.0233785	0.101826	HELLS
ENSG00000163002	ENST00000295119	5.12164	1	0.0236292	0.102686	NUP35
ENSG00000163002	ENST00000479162	5.12164	1	0.0236292	0.102686	NUP35
ENSG00000160209	ENST00000468090	5.11433	1	0.0237291	0.102834	PDXK
ENSG00000187736	ENST00000356853	5.11329	1	0.0237432	0.102834	NHEJ1
ENSG00000187736	ENST00000409720	5.11329	1	0.0237432	0.102834	NHEJ1
ENSG00000138735	ENST00000354960	5.09521	1	0.023992	0.103795	PDE5A
ENSG00000116641	ENST00000636635	5.08956	1	0.0240703	0.103896	DOCK7
ENSG00000134001	ENST00000256383	5.0876	1	0.0240975	0.103896	EIF2S1
ENSG00000134001	ENST00000466499	5.0876	1	0.0240975	0.103896	EIF2S1
ENSG00000089356	ENST00000604404	5.08523	1	0.0241304	0.103896	FXYD3
ENSG00000127914	ENST00000679457	5.08383	1	0.02415	0.103896	AKAP9
ENSG00000134779	ENST00000334295	5.08021	1	0.0242004	0.103997	TPGS2
ENSG00000198755	ENST00000322203	5.05869	1	0.0245028	0.104986	RPL10A
ENSG00000127554	ENST00000248114	5.05803	1	0.0245121	0.104986	GFER
ENSG00000127554	ENST00000567719	5.05803	1	0.0245121	0.104986	GFER
ENSG00000169249	ENST00000307771	5.03226	1	0.0248794	0.106323	ZRSR2
ENSG00000169249	ENST00000380308	5.03226	1	0.0248794	0.106323	ZRSR2
ENSG00000102030	ENST00000464845	5.00687	1	0.025247	0.107655	NAA10
ENSG00000102030	ENST00000370009	5.00687	1	0.025247	0.107655	NAA10
ENSG00000167232	ENST00000597458	4.99098	1	0.0254798	0.108528	ZNF91
ENSG00000103148	ENST00000621703	4.97369	1	0.0257357	0.109497	NPRL3
ENSG00000077782	ENST00000649678	4.96547	1	0.0258583	0.109898	FGFR1
ENSG00000151612	ENST00000672161	4.94504	1	0.0261656	0.111081	ZNF827
ENSG00000154265	ENST00000591234	4.93	1	0.0263943	0.111868	ABCA5
ENSG00000250137	ENST00000499715	4.92716	1	0.0264377	0.111868
ENSG00000250137	ENST00000514290	4.92716	1	0.0264377	0.111868
ENSG00000109381	ENST00000358635	4.9044	1	0.0267883	0.113227	ELF2
ENSG00000089048	ENST00000202816	4.88764	1	0.0270497	0.113989	ESF1
ENSG00000089048	ENST00000617257	4.88764	1	0.0270497	0.113989	ESF1
ENSG00000167085	ENST00000300408	4.88527	1	0.0270868	0.113989	PHB1
ENSG00000167085	ENST00000617874	4.88527	1	0.0270868	0.113989	PHB1
ENSG00000164975	ENST00000490969	4.88079	1	0.0271571	0.114161	SNAPC3
ENSG00000166133	ENST00000315616	4.87675	1	0.0272208	0.11418	RPUSD2
ENSG00000166133	ENST00000616318	4.87675	1	0.0272208	0.11418	RPUSD2
ENSG00000137411	ENST00000321897	4.85675	1	0.0275382	0.11526	VARS2
ENSG00000137411	ENST00000473916	4.85675	1	0.0275382	0.11526	VARS2
ENSG00000184908	ENST00000682338	4.80309	1	0.0284087	0.118646	CLCNKB
ENSG00000184908	ENST00000375667	4.80309	1	0.0284087	0.118646	CLCNKB
ENSG00000138095	ENST00000682612	4.79438	1	0.0285527	0.119119	LRPPRC
ENSG00000174915	ENST00000531411	4.78931	1	0.0286369	0.119142	PTDSS2
ENSG00000174915	ENST00000526878	4.78931	1	0.0286369	0.119142	PTDSS2
ENSG00000238142	ENST00000416869	4.78847	1	0.0286508	0.119142
ENSG00000167272	ENST00000539716	4.78518	1	0.0287057	0.119241	POP5
ENSG00000232388	ENST00000411646	4.77608	1	0.0288577	0.119615	SMIM26
ENSG00000232388	ENST00000435844	4.77608	1	0.0288577	0.119615	SMIM26
ENSG00000154734	ENST00000284984	4.73601	1	0.0295374	0.122301	ADAMTS1
ENSG00000138735	ENST00000394439	4.71975	1	0.0298181	0.123331	PDE5A
ENSG00000146263	ENST00000275053	4.71222	1	0.0299489	0.123607	MMS22L
ENSG00000146263	ENST00000511335	4.71222	1	0.0299489	0.123607	MMS22L
ENSG00000213918	ENST00000570769	4.70499	1	0.0300751	0.123996	DNASE1
ENSG00000110713	ENST00000359171	4.69475	1	0.0302548	0.124603	NUP98
ENSG00000067141	ENST00000261908	4.67281	1	0.0306437	0.125936	NEO1
ENSG00000067141	ENST00000560328	4.67281	1	0.0306437	0.125936	NEO1
ENSG00000125375	ENST00000672419	4.6645	1	0.0307924	0.126413	DMAC2L
ENSG00000149196	ENST00000278483	4.6496	1	0.0310608	0.127244	HIKESHI
ENSG00000149196	ENST00000530208	4.6496	1	0.0310608	0.127244	HIKESHI
ENSG00000130208	ENST00000588802	4.63294	1	0.0313637	0.128348	APOC1
ENSG00000065361	ENST00000267101	4.62574	1	0.0314957	0.128752	ERBB3
ENSG00000105778	ENST00000318709	4.61717	1	0.0316535	0.129124	AVL9
ENSG00000105778	ENST00000467779	4.61717	1	0.0316535	0.129124	AVL9
ENSG00000151718	ENST00000504005	4.61048	1	0.0317772	0.129352	WWC2
ENSG00000177150	ENST00000402563	4.60871	1	0.03181	0.129352	FAM210A
ENSG00000177150	ENST00000651643	4.60871	1	0.03181	0.129352	FAM210A
ENSG00000137177	ENST00000378843	4.59691	1	0.0320296	0.129529	KIF13A
ENSG00000137177	ENST00000502297	4.59691	1	0.0320296	0.129529	KIF13A
ENSG00000005882	ENST00000503176	4.59643	1	0.0320385	0.129529	PDK2
ENSG00000005882	ENST00000505897	4.59643	1	0.0320385	0.129529	PDK2
ENSG00000122965	ENST00000392561	4.59555	1	0.0320551	0.129529	RBM19
ENSG00000122965	ENST00000553232	4.59555	1	0.0320551	0.129529	RBM19
ENSG00000136143	ENST00000643246	4.59145	1	0.0321318	0.129684	SUCLA2
ENSG00000073008	ENST00000706604	4.58987	1	0.0321615	0.129684	PVR
ENSG00000198521	ENST00000354959	4.58635	1	0.0322277	0.129684	ZNF43
ENSG00000198521	ENST00000357491	4.58635	1	0.0322277	0.129684	ZNF43
ENSG00000159884	ENST00000378406	4.5754	1	0.0324341	0.130258	CCDC107
ENSG00000164031	ENST00000442697	4.57342	1	0.0324717	0.130258	DNAJB14
ENSG00000164031	ENST00000334223	4.57342	1	0.0324717	0.130258	DNAJB14
ENSG00000073008	ENST00000425690	4.55662	1	0.0327917	0.131405	PVR
ENSG00000159228	ENST00000290349	4.54412	1	0.0330319	0.132093	CBR1
ENSG00000159228	ENST00000530908	4.54412	1	0.0330319	0.132093	CBR1
ENSG00000205581	ENST00000380749	4.53964	1	0.0331185	0.132166	HMGN1
ENSG00000205581	ENST00000486741	4.53964	1	0.0331185	0.132166	HMGN1
ENSG00000078043	ENST00000585916	4.53335	1	0.0332404	0.132515	PIAS2
ENSG00000176915	ENST00000357997	4.52379	1	0.0334267	0.13312	ANKLE2
ENSG00000090060	ENST00000216277	4.51376	1	0.0336233	0.13364	PAPOLA
ENSG00000148120	ENST00000710812	4.5136	1	0.0336265	0.13364	AOPEP
ENSG00000110801	ENST00000541212	4.50894	1	0.033718	0.133802	PSMD9
ENSG00000179364	ENST00000687967	4.508	1	0.0337367	0.133802	PACS2
ENSG00000147548	ENST00000528627	4.50382	1	0.0338193	0.133993	NSD3
ENSG00000067225	ENST00000698740	4.48245	1	0.0342447	0.135539	PKM
ENSG00000141644	ENST00000353909	4.47568	1	0.0343806	0.135929	MBD1
ENSG00000214413	ENST00000447005	4.47228	1	0.034449	0.135929	BBIP1
ENSG00000214413	ENST00000448814	4.47228	1	0.034449	0.135929	BBIP1
ENSG00000099860	ENST00000215631	4.45096	1	0.0348817	0.137355	GADD45B
ENSG00000099860	ENST00000592937	4.45096	1	0.0348817	0.137355	GADD45B
ENSG00000184076	ENST00000330029	4.41995	1	0.0355212	0.138982	UQCR10
ENSG00000184076	ENST00000401406	4.41995	1	0.0355212	0.138982	UQCR10
ENSG00000183495	ENST00000389561	4.4192	1	0.0355367	0.138982	EP400
ENSG00000247556	ENST00000557993	4.41868	1	0.0355475	0.138982	OIP5-AS1
ENSG00000106415	ENST00000223145	4.41707	1	0.0355811	0.138982	GLCCI1
ENSG00000106415	ENST00000482540	4.41707	1	0.0355811	0.138982	GLCCI1
ENSG00000214046	ENST00000599872	4.41584	1	0.0356068	0.138982	SMIM7
ENSG00000177426	ENST00000472042	4.4142	1	0.035641	0.138982	TGIF1
ENSG00000174306	ENST00000421422	4.41131	1	0.0357015	0.138982	ZHX3
ENSG00000174306	ENST00000683867	4.41131	1	0.0357015	0.138982	ZHX3
ENSG00000115963	ENST00000375734	4.40898	1	0.0357501	0.138982	RND3
ENSG00000115963	ENST00000409557	4.40898	1	0.0357501	0.138982	RND3
ENSG00000064651	ENST00000262461	4.40665	1	0.035799	0.138982	SLC12A2
ENSG00000064651	ENST00000343225	4.40665	1	0.035799	0.138982	SLC12A2
ENSG00000102805	ENST00000636183	4.39717	1	0.0359986	0.139501	CLN5
ENSG00000251562	ENST00000534336	4.39516	1	0.036041	0.139501	MALAT1
ENSG00000251562	ENST00000710866	4.39516	1	0.036041	0.139501	MALAT1
ENSG00000152689	ENST00000482857	4.35218	1	0.0369616	0.142921	RASGRP3
ENSG00000170634	ENST00000394666	4.34686	1	0.0370771	0.143081	ACYP2
ENSG00000170634	ENST00000606082	4.34686	1	0.0370771	0.143081	ACYP2
ENSG00000130731	ENST00000456420	4.32561	1	0.037543	0.14451	METTL26
ENSG00000131943	ENST00000323670	4.32484	1	0.03756	0.14451	C19orf12
ENSG00000131943	ENST00000392276	4.32484	1	0.03756	0.14451	C19orf12
ENSG00000067066	ENST00000488180	4.32192	1	0.0376244	0.14453	SP100
ENSG00000158828	ENST00000492302	4.32121	1	0.03764	0.14453	PINK1
ENSG00000153944	ENST00000674522	4.31175	1	0.03785	0.144963	MSI2
ENSG00000196233	ENST00000371103	4.31106	1	0.0378653	0.144963	LCOR
ENSG00000196233	ENST00000421806	4.31106	1	0.0378653	0.144963	LCOR
ENSG00000150201	ENST00000476166	4.30324	1	0.0380399	0.145074	FXYD4
ENSG00000150201	ENST00000480834	4.30324	1	0.0380399	0.145074	FXYD4
ENSG00000161013	ENST00000337755	4.30302	1	0.0380447	0.145074	MGAT4B
ENSG00000161013	ENST00000518778	4.30302	1	0.0380447	0.145074	MGAT4B
ENSG00000173113	ENST00000308774	4.29588	1	0.0382048	0.14554	TRMT112
ENSG00000188112	ENST00000341865	4.28759	1	0.0383917	0.146108	C6orf132
ENSG00000134014	ENST00000521015	4.28367	1	0.0384802	0.146136	ELP3
ENSG00000134014	ENST00000537665	4.28367	1	0.0384802	0.146136	ELP3
ENSG00000132635	ENST00000360652	4.28056	1	0.0385506	0.146136	PCED1A
ENSG00000132635	ENST00000474714	4.28056	1	0.0385506	0.146136	PCED1A
ENSG00000038945	ENST00000350896	4.27658	1	0.038641	0.146192	MSR1
ENSG00000038945	ENST00000381998	4.27658	1	0.038641	0.146192	MSR1
ENSG00000117298	ENST00000415912	4.26957	1	0.0388007	0.146509	ECE1
ENSG00000117298	ENST00000357071	4.26957	1	0.0388007	0.146509	ECE1
ENSG00000123552	ENST00000500704	4.23692	1	0.0395539	0.149207	USP45
ENSG00000059377	ENST00000469630	4.21953	1	0.0399612	0.150596	TBXAS1
ENSG00000050628	ENST00000628037	4.21566	1	0.0400525	0.150793	PTGER3
ENSG00000050628	ENST00000460330	4.20968	1	0.040194	0.151178	PTGER3
ENSG00000102910	ENST00000285737	4.20255	1	0.0403634	0.151496	LONP2
ENSG00000102910	ENST00000566719	4.20255	1	0.0403634	0.151496	LONP2
ENSG00000163817	ENST00000353278	4.19952	1	0.0404355	0.151496	SLC6A20
ENSG00000163817	ENST00000358525	4.19952	1	0.0404355	0.151496	SLC6A20
ENSG00000160613	ENST00000527861	4.19262	1	0.0406002	0.151722	PCSK7
ENSG00000160613	ENST00000528973	4.19262	1	0.0406002	0.151722	PCSK7
ENSG00000111412	ENST00000261318	4.19042	1	0.0406531	0.151722	SPRING1
ENSG00000111412	ENST00000547630	4.19042	1	0.0406531	0.151722	SPRING1
ENSG00000158290	ENST00000680673	4.18219	1	0.0408509	0.152313	CUL4B
ENSG00000147316	ENST00000344683	4.16721	1	0.0412135	0.15336	MCPH1
ENSG00000071073	ENST00000264968	4.16342	1	0.041306	0.15336	MGAT4A
ENSG00000071073	ENST00000414521	4.16342	1	0.041306	0.15336	MGAT4A
ENSG00000110911	ENST00000262052	4.16241	1	0.0413306	0.15336	SLC11A2
ENSG00000110911	ENST00000644495	4.16241	1	0.0413306	0.15336	SLC11A2
ENSG00000023909	ENST00000370238	4.15476	1	0.0415176	0.153759	GCLM
ENSG00000023909	ENST00000615724	4.15476	1	0.0415176	0.153759	GCLM
ENSG00000167232	ENST00000300619	4.15046	1	0.0416231	0.154002	ZNF91
ENSG00000130066	ENST00000489394	4.14567	1	0.041741	0.15429	SAT1
ENSG00000188112	ENST00000356542	4.13877	1	0.0419116	0.154772	C6orf132
ENSG00000278053	ENST00000617633	4.13511	1	0.0420024	0.154811	DDX52
ENSG00000278053	ENST00000616646	4.13511	1	0.0420024	0.154811	DDX52
ENSG00000101191	ENST00000370371	4.13105	1	0.0421031	0.155034	DIDO1
ENSG00000133112	ENST00000530705	4.11218	1	0.0425754	0.156624	TPT1
ENSG00000164405	ENST00000498309	4.08581	1	0.0432446	0.158729	UQCRQ
ENSG00000165115	ENST00000297814	4.08479	1	0.043271	0.158729	KIF27
ENSG00000165115	ENST00000334204	4.08479	1	0.043271	0.158729	KIF27
ENSG00000033030	ENST00000538116	4.0735	1	0.043561	0.159489	ZCCHC8
ENSG00000033030	ENST00000543897	4.0735	1	0.043561	0.159489	ZCCHC8
ENSG00000187079	ENST00000526600	4.0689	1	0.0436796	0.159538	TEAD1
ENSG00000187079	ENST00000527636	4.0689	1	0.0436796	0.159538	TEAD1
ENSG00000272398	ENST00000606017	4.06659	1	0.0437395	0.159538	CD24
ENSG00000272398	ENST00000619133	4.06659	1	0.0437395	0.159538	CD24
ENSG00000089248	ENST00000261735	4.06112	1	0.0438814	0.159753	ERP29
ENSG00000089248	ENST00000455836	4.06112	1	0.0438814	0.159753	ERP29
ENSG00000204642	ENST00000429294	4.0594	1	0.0439262	0.159765	HLA-F
ENSG00000116560	ENST00000696553	4.05375	1	0.0440734	0.16015	SFPQ
ENSG00000021776	ENST00000559090	4.04622	1	0.0442704	0.160563	AQR
ENSG00000021776	ENST00000156471	4.04622	1	0.0442704	0.160563	AQR
ENSG00000196531	ENST00000679092	4.04318	1	0.0443502	0.160702	NACA
ENSG00000086102	ENST00000318524	4.03751	1	0.0444994	0.16094	NFX1
ENSG00000086102	ENST00000379540	4.03751	1	0.0444994	0.16094	NFX1
ENSG00000188186	ENST00000341942	4.01892	1	0.0449926	0.162572	LAMTOR4
ENSG00000010278	ENST00000009180	4.00786	1	0.0452886	0.163236	CD9
ENSG00000010278	ENST00000676638	4.00786	1	0.0452886	0.163236	CD9
ENSG00000063244	ENST00000588850	4.00731	1	0.0453033	0.163236	U2AF2
ENSG00000125676	ENST00000491737	4.00381	1	0.0453974	0.163422	THOC2
ENSG00000184752	ENST00000327772	3.96171	1	0.0465464	0.167246	NDUFA12
ENSG00000184752	ENST00000547986	3.96171	1	0.0465464	0.167246	NDUFA12
ENSG00000247092	ENST00000660378	3.94816	1	0.0469226	0.168441	SNHG10
ENSG00000121900	ENST00000373463	3.93653	1	0.0472483	0.169295	TMEM54
ENSG00000121900	ENST00000474144	3.93653	1	0.0472483	0.169295	TMEM54
ENSG00000233101	ENST00000467155	3.93392	1	0.0473215	0.1694	HOXB-AS3
ENSG00000206503	ENST00000638375	3.92423	1	0.047595	0.170222	HLA-A
[truncated: 18,309 more rows]
